# Supplementary material for: Acinetobacter Non-baumannii Species: Occurrence in Infections in Hospitalized Patients, Identification, and Antibiotic Resistance
Source: Antibiotics (Basel). 2023 Aug 9;12(8):1301. doi: 10.3390/antibiotics12081301 (PMC10451542; doi:10.3390/antibiotics12081301)
Supplement: Supplementary file 1 [file antibiotics-12-01301-s001.zip]

Archive with 1 entries (1 files):
- antibiotics-2536930-supplementary.xlsx
