# Supplementary material for: Acinetobacter Non-baumannii Species: Occurrence in Infections in Hospitalized Patients, Identification, and Antibiotic Resistance
Source: Antibiotics (Basel). 2023 Aug 9;12(8):1301. doi: 10.3390/antibiotics12081301 (PMC10451542; doi:10.3390/antibiotics12081301)
Supplement: Supplementary file 1 [file antibiotics-12-01301-s001.zip › antibiotics-2536930-supplementary.xlsx]

## Sheet: MatrixOutput
Isolate / Ref. Strain	A.baumannii_ACICU	A.baumannii_NIPH615	A.baumannii_ref_ATCC19606	A.baylyi_ref_CIP107474	A.baylyi_TG19579	A.beijerinckii_ANC3835	A.beijerinckii_ref_CIP110307	A.bereziniae_M17-316	A.bereziniae_M17-317	A.bereziniae_M19-1096	A.bereziniae_M19-1097	A.bereziniae_M19-1098	A.bereziniae_M19-1128	A.bereziniae_M19-1153	A.bereziniae_M19-1187	A.bereziniae_M19-2396	A.bereziniae_M19-2678	A.bereziniae_M19-5160	A.bereziniae_M21-222	A.bereziniae_M21-3305	A.bereziniae_M21-3330	A.bereziniae_M21-3338	A.bereziniae_M21-890	A.bereziniae_M22-3498	A.bereziniae_M22-37	A.bereziniae_NIPH3	A.bereziniae_ref_LMG1003	A.calcoaceticus_ANC3680	A.calcoaceticus_M16-2544	A.calcoaceticus_M19-4349	A.calcoaceticus_M19-5323	A.calcoaceticus_M20-2066	A.calcoaceticus_M21-3767	A.calcoaceticus_NIPH13	A.calcoaceticus_ref_ATCC23055	A.colistiniresistens_ref_NIPH2036	A.courvalinii_ANC3930	A.courvalinii_M19-2435	A.courvalinii_NIPH1481	A.courvalinii_ref_ANC3623	A.geminorum_M18-3058	A.geminorum_M19-352	A.geminorum_M19-4870	A.geminorum_M19-5153	A.geminorum_M19-843	A.geminorum_M20-4622	A.geminorum_M21-2037	A.geminorum_M21-4644	A.geminorum_M22-1059
A.baumannii_ACICU	-	-	-	-	-	-	-	-	-	-	-	-	-	-	-	-	-	-	-	-	-	-	-	-	-	-	-	-	-	-	-	-	-	-	-	-	-	-	-	-	-	-	-	-	-	-	-	-	-
A.baumannii_NIPH615	0.0028344	-	-	-	-	-	-	-	-	-	-	-	-	-	-	-	-	-	-	-	-	-	-	-	-	-	-	-	-	-	-	-	-	-	-	-	-	-	-	-	-	-	-	-	-	-	-	-	-
A.baumannii_ref_ATCC19606	0.0174397	0.0144411	-	-	-	-	-	-	-	-	-	-	-	-	-	-	-	-	-	-	-	-	-	-	-	-	-	-	-	-	-	-	-	-	-	-	-	-	-	-	-	-	-	-	-	-	-	-	-
A.baylyi_ref_CIP107474	0.20488	0.210958	0.22147	-	-	-	-	-	-	-	-	-	-	-	-	-	-	-	-	-	-	-	-	-	-	-	-	-	-	-	-	-	-	-	-	-	-	-	-	-	-	-	-	-	-	-	-	-	-
A.baylyi_TG19579	0.29226	0.300267	0.326587	0.225056	-	-	-	-	-	-	-	-	-	-	-	-	-	-	-	-	-	-	-	-	-	-	-	-	-	-	-	-	-	-	-	-	-	-	-	-	-	-	-	-	-	-	-	-	-
A.beijerinckii_ANC3835	0.204071	0.210113	0.208281	0.202237	0.241953	-	-	-	-	-	-	-	-	-	-	-	-	-	-	-	-	-	-	-	-	-	-	-	-	-	-	-	-	-	-	-	-	-	-	-	-	-	-	-	-	-	-	-	-
A.beijerinckii_ref_CIP110307	0.200648	0.206685	0.20488	0.193233	0.232038	0.0174176	-	-	-	-	-	-	-	-	-	-	-	-	-	-	-	-	-	-	-	-	-	-	-	-	-	-	-	-	-	-	-	-	-	-	-	-	-	-	-	-	-	-	-
A.bereziniae_M17-316	0.233377	0.239985	0.261415	0.141542	0.237439	0.241253	0.228057	-	-	-	-	-	-	-	-	-	-	-	-	-	-	-	-	-	-	-	-	-	-	-	-	-	-	-	-	-	-	-	-	-	-	-	-	-	-	-	-	-	-
A.bereziniae_M17-317	0.233377	0.239985	0.261415	0.141542	0.237439	0.241253	0.228057	0	-	-	-	-	-	-	-	-	-	-	-	-	-	-	-	-	-	-	-	-	-	-	-	-	-	-	-	-	-	-	-	-	-	-	-	-	-	-	-	-	-
A.bereziniae_M19-1096	0.234963	0.241643	0.263323	0.142284	0.225779	0.242934	0.229594	0.00568311	0.00568311	-	-	-	-	-	-	-	-	-	-	-	-	-	-	-	-	-	-	-	-	-	-	-	-	-	-	-	-	-	-	-	-	-	-	-	-	-	-	-	-
A.bereziniae_M19-1097	0.234963	0.241643	0.263323	0.142284	0.225779	0.242934	0.229594	0.00568311	0.00568311	0	-	-	-	-	-	-	-	-	-	-	-	-	-	-	-	-	-	-	-	-	-	-	-	-	-	-	-	-	-	-	-	-	-	-	-	-	-	-	-
A.bereziniae_M19-1098	0.234963	0.241643	0.263323	0.142284	0.225779	0.242934	0.229594	0.00568311	0.00568311	0	0	-	-	-	-	-	-	-	-	-	-	-	-	-	-	-	-	-	-	-	-	-	-	-	-	-	-	-	-	-	-	-	-	-	-	-	-	-	-
A.bereziniae_M19-1128	0.234963	0.241643	0.263323	0.142284	0.225779	0.242934	0.229594	0.00568311	0.00568311	0	0	0	-	-	-	-	-	-	-	-	-	-	-	-	-	-	-	-	-	-	-	-	-	-	-	-	-	-	-	-	-	-	-	-	-	-	-	-	-
A.bereziniae_M19-1153	0.234963	0.241643	0.263323	0.142284	0.225779	0.242934	0.229594	0.00568311	0.00568311	0	0	0	0	-	-	-	-	-	-	-	-	-	-	-	-	-	-	-	-	-	-	-	-	-	-	-	-	-	-	-	-	-	-	-	-	-	-	-	-
A.bereziniae_M19-1187	0.234963	0.241643	0.263323	0.142284	0.225779	0.242934	0.229594	0.00568311	0.00568311	0	0	0	0	0	-	-	-	-	-	-	-	-	-	-	-	-	-	-	-	-	-	-	-	-	-	-	-	-	-	-	-	-	-	-	-	-	-	-	-
A.bereziniae_M19-2396	0.234963	0.241643	0.263323	0.142284	0.225779	0.242934	0.229594	0.00568311	0.00568311	0	0	0	0	0	0	-	-	-	-	-	-	-	-	-	-	-	-	-	-	-	-	-	-	-	-	-	-	-	-	-	-	-	-	-	-	-	-	-	-
A.bereziniae_M19-2678	0.239985	0.246736	0.26866	0.146276	0.230781	0.248067	0.234585	0.00854618	0.00854618	0.00282409	0.00282409	0.00282409	0.00282409	0.00282409	0.00282409	0.00282409	-	-	-	-	-	-	-	-	-	-	-	-	-	-	-	-	-	-	-	-	-	-	-	-	-	-	-	-	-	-	-	-	-
A.bereziniae_M19-5160	0.240617	0.247399	0.269434	0.146555	0.244906	0.233979	0.221116	0.00855669	0.00855669	0.00858842	0.00858842	0.00858842	0.00858842	0.00858842	0.00858842	0.00858842	0.0114804	-	-	-	-	-	-	-	-	-	-	-	-	-	-	-	-	-	-	-	-	-	-	-	-	-	-	-	-	-	-	-	-
A.bereziniae_M21-222	0.239985	0.246736	0.26866	0.146276	0.230781	0.248067	0.234585	0.00854618	0.00854618	0.00282409	0.00282409	0.00282409	0.00282409	0.00282409	0.00282409	0.00282409	0	0.0114804	-	-	-	-	-	-	-	-	-	-	-	-	-	-	-	-	-	-	-	-	-	-	-	-	-	-	-	-	-	-	-
A.bereziniae_M21-3305	0.241643	0.248469	0.270654	0.155149	0.232364	0.260265	0.246339	0.014369	0.014369	0.00854618	0.00854618	0.00854618	0.00854618	0.00854618	0.00854618	0.00854618	0.00568311	0.0173738	0.00568311	-	-	-	-	-	-	-	-	-	-	-	-	-	-	-	-	-	-	-	-	-	-	-	-	-	-	-	-	-	-
A.bereziniae_M21-3330	0.241643	0.248469	0.270654	0.155149	0.232364	0.260265	0.246339	0.014369	0.014369	0.00854618	0.00854618	0.00854618	0.00854618	0.00854618	0.00854618	0.00854618	0.00568311	0.0173738	0.00568311	0	-	-	-	-	-	-	-	-	-	-	-	-	-	-	-	-	-	-	-	-	-	-	-	-	-	-	-	-	-
A.bereziniae_M21-3338	0.241643	0.248469	0.270654	0.155149	0.232364	0.260265	0.246339	0.014369	0.014369	0.00854618	0.00854618	0.00854618	0.00854618	0.00854618	0.00854618	0.00854618	0.00568311	0.0173738	0.00568311	0	0	-	-	-	-	-	-	-	-	-	-	-	-	-	-	-	-	-	-	-	-	-	-	-	-	-	-	-	-
A.bereziniae_M21-890	0.241643	0.248469	0.270654	0.155149	0.232364	0.260265	0.246339	0.014369	0.014369	0.00854618	0.00854618	0.00854618	0.00854618	0.00854618	0.00854618	0.00854618	0.00568311	0.0173738	0.00568311	0	0	0	-	-	-	-	-	-	-	-	-	-	-	-	-	-	-	-	-	-	-	-	-	-	-	-	-	-	-
A.bereziniae_M22-3498	0.241643	0.248469	0.270654	0.155149	0.232364	0.260265	0.246339	0.014369	0.014369	0.00854618	0.00854618	0.00854618	0.00854618	0.00854618	0.00854618	0.00854618	0.00568311	0.0173738	0.00568311	0	0	0	0	-	-	-	-	-	-	-	-	-	-	-	-	-	-	-	-	-	-	-	-	-	-	-	-	-	-
A.bereziniae_M22-37	0.241643	0.248469	0.270654	0.147053	0.232364	0.249825	0.236192	0.00857782	0.00857782	0.0028344	0.0028344	0.0028344	0.0028344	0.0028344	0.0028344	0.0028344	0.00568311	0.0115234	0.00568311	0.00566234	0.00566234	0.00566234	0.00566234	0.00566234	-	-	-	-	-	-	-	-	-	-	-	-	-	-	-	-	-	-	-	-	-	-	-	-	-
A.bereziniae_NIPH3	0.240617	0.247399	0.269434	0.146555	0.244906	0.233979	0.221116	0.00855669	0.00855669	0.00858842	0.00858842	0.00858842	0.00858842	0.00858842	0.00858842	0.00858842	0.0114804	0	0.0114804	0.0173738	0.0173738	0.0173738	0.0173738	0.0173738	0.0115234	-	-	-	-	-	-	-	-	-	-	-	-	-	-	-	-	-	-	-	-	-	-	-	-
A.bereziniae_ref_LMG1003	0.241643	0.248469	0.270654	0.147053	0.232364	0.249825	0.236192	0.00857782	0.00857782	0.0028344	0.0028344	0.0028344	0.0028344	0.0028344	0.0028344	0.0028344	0.00568311	0.0115234	0.00568311	0.00566234	0.00566234	0.00566234	0.00566234	0.00566234	0	0.0115234	-	-	-	-	-	-	-	-	-	-	-	-	-	-	-	-	-	-	-	-	-	-	-
A.calcoaceticus_ANC3680	0.115851	0.120197	0.13714	0.262779	0.351513	0.214884	0.22748	0.304645	0.304645	0.310471	0.310471	0.310471	0.310471	0.310471	0.310471	0.310471	0.316321	0.306972	0.316321	0.318945	0.318945	0.318945	0.318945	0.318945	0.318945	0.306972	0.318945	-	-	-	-	-	-	-	-	-	-	-	-	-	-	-	-	-	-	-	-	-	-
A.calcoaceticus_M16-2544	0.128684	0.13323	0.133475	0.283464	0.350231	0.209276	0.221666	0.309459	0.309459	0.315279	0.315279	0.315279	0.315279	0.315279	0.315279	0.315279	0.321121	0.31172	0.321121	0.323787	0.323787	0.323787	0.323787	0.323787	0.323787	0.31172	0.323787	0.0114804	-	-	-	-	-	-	-	-	-	-	-	-	-	-	-	-	-	-	-	-	-
A.calcoaceticus_M19-4349	0.132309	0.136887	0.146555	0.262779	0.351513	0.22748	0.22748	0.304645	0.304645	0.310471	0.310471	0.310471	0.310471	0.310471	0.310471	0.310471	0.316321	0.306972	0.316321	0.318945	0.318945	0.318945	0.318945	0.318945	0.318945	0.306972	0.318945	0.0114661	0.023373	-	-	-	-	-	-	-	-	-	-	-	-	-	-	-	-	-	-	-	-
A.calcoaceticus_M19-5323	0.128684	0.13323	0.133475	0.283464	0.356453	0.209276	0.221666	0.315279	0.315279	0.321121	0.321121	0.321121	0.321121	0.321121	0.321121	0.321121	0.326984	0.31747	0.326984	0.329715	0.329715	0.329715	0.329715	0.329715	0.329715	0.31747	0.329715	0.0114804	0.00282409	0.023373	-	-	-	-	-	-	-	-	-	-	-	-	-	-	-	-	-	-	-
A.calcoaceticus_M20-2066	0.124838	0.12934	0.129576	0.278073	0.356453	0.214023	0.226545	0.303662	0.303662	0.309459	0.309459	0.309459	0.309459	0.309459	0.309459	0.309459	0.315279	0.305991	0.315279	0.31788	0.31788	0.31788	0.31788	0.31788	0.31788	0.305991	0.31788	0.014387	0.00282409	0.0263623	0.00566234	-	-	-	-	-	-	-	-	-	-	-	-	-	-	-	-	-	-
A.calcoaceticus_M21-3767	0.120409	0.124838	0.142075	0.270711	0.347173	0.215408	0.228057	0.301237	0.301237	0.306972	0.306972	0.306972	0.306972	0.306972	0.306972	0.306972	0.31273	0.303573	0.31273	0.315279	0.315279	0.315279	0.315279	0.315279	0.315279	0.303573	0.315279	0.00283784	0.0114236	0.0144411	0.00854618	0.0143155	-	-	-	-	-	-	-	-	-	-	-	-	-	-	-	-	-
A.calcoaceticus_NIPH13	0.117583	0.122017	0.139303	0.254208	0.351513	0.221116	0.21147	0.310471	0.310471	0.316321	0.316321	0.316321	0.316321	0.316321	0.316321	0.316321	0.322193	0.31273	0.322193	0.324883	0.324883	0.324883	0.324883	0.324883	0.324883	0.31273	0.324883	0.0202954	0.023373	0.026227	0.023373	0.0203989	0.0203213	-	-	-	-	-	-	-	-	-	-	-	-	-	-	-	-
A.calcoaceticus_ref_ATCC23055	0.130242	0.134865	0.1528	0.267998	0.330939	0.222577	0.222577	0.329904	0.329904	0.335996	0.335996	0.335996	0.335996	0.335996	0.335996	0.335996	0.34211	0.33198	0.34211	0.345109	0.345109	0.345109	0.345109	0.345109	0.345109	0.33198	0.345109	0.014514	0.0266372	0.020425	0.0266372	0.0296747	0.017551	0.0233136	-	-	-	-	-	-	-	-	-	-	-	-	-	-	-
A.colistiniresistens_ref_NIPH2036	0.170396	0.175768	0.183118	0.203323	0.261744	0.0852039	0.101349	0.207788	0.207788	0.209108	0.209108	0.209108	0.209108	0.209108	0.209108	0.209108	0.213846	0.207298	0.213846	0.224853	0.224853	0.224853	0.224853	0.224853	0.215226	0.207298	0.215226	0.206189	0.198464	0.228424	0.203114	0.203114	0.204395	0.223496	0.220049	-	-	-	-	-	-	-	-	-	-	-	-	-	-
A.courvalinii_ANC3930	0.191777	0.197548	0.19589	0.214299	0.280606	0.110004	0.11877	0.194702	0.194702	0.19589	0.19589	0.19589	0.19589	0.19589	0.19589	0.19589	0.200458	0.194264	0.200458	0.210978	0.210978	0.210978	0.210978	0.210978	0.201699	0.194264	0.201699	0.207018	0.199241	0.219496	0.203914	0.203914	0.205207	0.224423	0.220965	0.0459662	-	-	-	-	-	-	-	-	-	-	-	-	-
A.courvalinii_M19-2435	0.199241	0.205207	0.203435	0.209174	0.26703	0.105546	0.114149	0.194264	0.194264	0.195446	0.195446	0.195446	0.195446	0.195446	0.195446	0.195446	0.199999	0.19383	0.199999	0.210482	0.210482	0.210482	0.210482	0.210482	0.201234	0.19383	0.201234	0.21513	0.207018	0.228064	0.21181	0.21181	0.213192	0.233126	0.229637	0.0462214	0.0115234	-	-	-	-	-	-	-	-	-	-	-	-
A.courvalinii_NIPH1481	0.192953	0.198778	0.197095	0.203789	0.260573	0.106245	0.106245	0.184603	0.184603	0.185706	0.185706	0.185706	0.185706	0.185706	0.185706	0.185706	0.190192	0.1842	0.190192	0.200458	0.200458	0.200458	0.200458	0.200458	0.191345	0.1842	0.191345	0.208359	0.200496	0.208359	0.205207	0.205207	0.20652	0.213192	0.209721	0.0427854	0.00857782	0.00862038	-	-	-	-	-	-	-	-	-	-	-
A.courvalinii_ref_ANC3623	0.187242	0.192953	0.191345	0.215652	0.282735	0.110549	0.119374	0.19589	0.19589	0.197095	0.197095	0.197095	0.197095	0.197095	0.197095	0.197095	0.201699	0.195446	0.201699	0.212313	0.212313	0.212313	0.212313	0.212313	0.202959	0.195446	0.202959	0.196269	0.188809	0.208359	0.193394	0.193394	0.194594	0.213192	0.209721	0.0461563	0.00568311	0.0115666	0.0086097	-	-	-	-	-	-	-	-	-	-
A.geminorum_M18-3058	0.0452803	0.0486239	0.0525222	0.245683	0.275541	0.237974	0.234585	0.252942	0.252942	0.265199	0.265199	0.265199	0.265199	0.265199	0.265199	0.265199	0.270464	0.271234	0.270464	0.272445	0.272445	0.272445	0.272445	0.272445	0.272445	0.271234	0.272445	0.108218	0.113222	0.116794	0.113222	0.109464	0.112666	0.117375	0.122237	0.210155	0.212313	0.220377	0.213669	0.213669	-	-	-	-	-	-	-	-	-
A.geminorum_M19-352	0.0452803	0.0486239	0.0525222	0.245683	0.275541	0.237974	0.234585	0.252942	0.252942	0.265199	0.265199	0.265199	0.265199	0.265199	0.265199	0.265199	0.270464	0.271234	0.270464	0.272445	0.272445	0.272445	0.272445	0.272445	0.272445	0.271234	0.272445	0.108218	0.113222	0.116794	0.113222	0.109464	0.112666	0.117375	0.122237	0.210155	0.212313	0.220377	0.213669	0.213669	0	-	-	-	-	-	-	-	-
A.geminorum_M19-4870	0.0452803	0.0486239	0.0525222	0.245683	0.275541	0.237974	0.234585	0.252942	0.252942	0.265199	0.265199	0.265199	0.265199	0.265199	0.265199	0.265199	0.270464	0.271234	0.270464	0.272445	0.272445	0.272445	0.272445	0.272445	0.272445	0.271234	0.272445	0.108218	0.113222	0.116794	0.113222	0.109464	0.112666	0.117375	0.122237	0.210155	0.212313	0.220377	0.213669	0.213669	0	0	-	-	-	-	-	-	-
A.geminorum_M19-5153	0.0452803	0.0486239	0.0525222	0.245683	0.275541	0.237974	0.234585	0.252942	0.252942	0.265199	0.265199	0.265199	0.265199	0.265199	0.265199	0.265199	0.270464	0.271234	0.270464	0.272445	0.272445	0.272445	0.272445	0.272445	0.272445	0.271234	0.272445	0.108218	0.113222	0.116794	0.113222	0.109464	0.112666	0.117375	0.122237	0.210155	0.212313	0.220377	0.213669	0.213669	0	0	0	-	-	-	-	-	-
A.geminorum_M19-843	0.0452803	0.0486239	0.0525222	0.245683	0.275541	0.237974	0.234585	0.252942	0.252942	0.265199	0.265199	0.265199	0.265199	0.265199	0.265199	0.265199	0.270464	0.271234	0.270464	0.272445	0.272445	0.272445	0.272445	0.272445	0.272445	0.271234	0.272445	0.108218	0.113222	0.116794	0.113222	0.109464	0.112666	0.117375	0.122237	0.210155	0.212313	0.220377	0.213669	0.213669	0	0	0	0	-	-	-	-	-
A.geminorum_M20-4622	0.0452803	0.0486239	0.0525222	0.245683	0.275541	0.237974	0.234585	0.252942	0.252942	0.265199	0.265199	0.265199	0.265199	0.265199	0.265199	0.265199	0.270464	0.271234	0.270464	0.272445	0.272445	0.272445	0.272445	0.272445	0.272445	0.271234	0.272445	0.108218	0.113222	0.116794	0.113222	0.109464	0.112666	0.117375	0.122237	0.210155	0.212313	0.220377	0.213669	0.213669	0	0	0	0	0	-	-	-	-
A.geminorum_M21-2037	0.0452803	0.0486239	0.0525222	0.245683	0.275541	0.237974	0.234585	0.252942	0.252942	0.265199	0.265199	0.265199	0.265199	0.265199	0.265199	0.265199	0.270464	0.271234	0.270464	0.272445	0.272445	0.272445	0.272445	0.272445	0.272445	0.271234	0.272445	0.108218	0.113222	0.116794	0.113222	0.109464	0.112666	0.117375	0.122237	0.210155	0.212313	0.220377	0.213669	0.213669	0	0	0	0	0	0	-	-	-
A.geminorum_M21-4644	0.0452803	0.0486239	0.0525222	0.245683	0.275541	0.237974	0.234585	0.252942	0.252942	0.265199	0.265199	0.265199	0.265199	0.265199	0.265199	0.265199	0.270464	0.271234	0.270464	0.272445	0.272445	0.272445	0.272445	0.272445	0.272445	0.271234	0.272445	0.108218	0.113222	0.116794	0.113222	0.109464	0.112666	0.117375	0.122237	0.210155	0.212313	0.220377	0.213669	0.213669	0	0	0	0	0	0	0	-	-
A.geminorum_M22-1059	0.0452803	0.0486239	0.0525222	0.245683	0.275541	0.237974	0.234585	0.252942	0.252942	0.265199	0.265199	0.265199	0.265199	0.265199	0.265199	0.265199	0.270464	0.271234	0.270464	0.272445	0.272445	0.272445	0.272445	0.272445	0.272445	0.271234	0.272445	0.108218	0.113222	0.116794	0.113222	0.109464	0.112666	0.117375	0.122237	0.210155	0.212313	0.220377	0.213669	0.213669	0	0	0	0	0	0	0	0	-
A.geminorum_M22-3457	0.0454174	0.0487722	0.0526851	0.24675	0.276806	0.238992	0.235593	0.254054	0.254054	0.266381	0.266381	0.266381	0.266381	0.266381	0.266381	0.266381	0.271671	0.27245	0.271671	0.273672	0.273672	0.273672	0.273672	0.273672	0.273672	0.27245	0.273672	0.108587	0.113613	0.117198	0.113613	0.109842	0.113054	0.117784	0.122668	0.211002	0.213179	0.221295	0.214547	0.214547	0	0	0	0	0	0	0	0	0
A.geminorum_M22-3919	0.0452803	0.0486239	0.0525222	0.245683	0.275541	0.237974	0.234585	0.252942	0.252942	0.265199	0.265199	0.265199	0.265199	0.265199	0.265199	0.265199	0.270464	0.271234	0.270464	0.272445	0.272445	0.272445	0.272445	0.272445	0.272445	0.271234	0.272445	0.108218	0.113222	0.116794	0.113222	0.109464	0.112666	0.117375	0.122237	0.210155	0.212313	0.220377	0.213669	0.213669	0	0	0	0	0	0	0	0	0
A.geminorum_M22-4059	0.0452803	0.0486239	0.0525222	0.245683	0.275541	0.237974	0.234585	0.252942	0.252942	0.265199	0.265199	0.265199	0.265199	0.265199	0.265199	0.265199	0.270464	0.271234	0.270464	0.272445	0.272445	0.272445	0.272445	0.272445	0.272445	0.271234	0.272445	0.108218	0.113222	0.116794	0.113222	0.109464	0.112666	0.117375	0.122237	0.210155	0.212313	0.220377	0.213669	0.213669	0	0	0	0	0	0	0	0	0
A.geminorum_M22-4129	0.0452803	0.0486239	0.0525222	0.245683	0.275541	0.237974	0.234585	0.252942	0.252942	0.265199	0.265199	0.265199	0.265199	0.265199	0.265199	0.265199	0.270464	0.271234	0.270464	0.272445	0.272445	0.272445	0.272445	0.272445	0.272445	0.271234	0.272445	0.108218	0.113222	0.116794	0.113222	0.109464	0.112666	0.117375	0.122237	0.210155	0.212313	0.220377	0.213669	0.213669	0	0	0	0	0	0	0	0	0
A.geminorum_M22-4209	0.0452803	0.0486239	0.0525222	0.245683	0.275541	0.237974	0.234585	0.252942	0.252942	0.265199	0.265199	0.265199	0.265199	0.265199	0.265199	0.265199	0.270464	0.271234	0.270464	0.272445	0.272445	0.272445	0.272445	0.272445	0.272445	0.271234	0.272445	0.108218	0.113222	0.116794	0.113222	0.109464	0.112666	0.117375	0.122237	0.210155	0.212313	0.220377	0.213669	0.213669	0	0	0	0	0	0	0	0	0
A.geminorum_ref_J00019	0.0452803	0.0486239	0.0525222	0.245683	0.275541	0.237974	0.234585	0.252942	0.252942	0.265199	0.265199	0.265199	0.265199	0.265199	0.265199	0.265199	0.270464	0.271234	0.270464	0.272445	0.272445	0.272445	0.272445	0.272445	0.272445	0.271234	0.272445	0.108218	0.113222	0.116794	0.113222	0.109464	0.112666	0.117375	0.122237	0.210155	0.212313	0.220377	0.213669	0.213669	0	0	0	0	0	0	0	0	0
A.guillouiae_MSP4-18	0.200648	0.206685	0.217162	0.023524	0.219679	0.203943	0.194839	0.151975	0.151975	0.147906	0.147906	0.147906	0.147906	0.147906	0.147906	0.147906	0.151975	0.15723	0.151975	0.161057	0.161057	0.161057	0.161057	0.161057	0.1528	0.15723	0.1528	0.272468	0.293435	0.272468	0.293435	0.288023	0.28055	0.263932	0.267249	0.202548	0.204259	0.199234	0.193964	0.205526	0.234585	0.234585	0.234585	0.234585	0.234585	0.234585	0.234585	0.234585	0.234585
A.guillouiae_NIPH991	0.194734	0.200648	0.210958	0.0144957	0.24023	0.215831	0.206487	0.155453	0.155453	0.151384	0.151384	0.151384	0.151384	0.151384	0.151384	0.151384	0.155453	0.160735	0.155453	0.164552	0.164552	0.164552	0.164552	0.164552	0.156298	0.160735	0.156298	0.265352	0.285887	0.265352	0.285887	0.28055	0.273239	0.256878	0.260203	0.205049	0.216168	0.210978	0.205526	0.217549	0.234585	0.234585	0.234585	0.234585	0.234585	0.234585	0.234585	0.234585	0.234585
A.guillouiae_ref_CIP63-46	0.200648	0.206685	0.217162	0.023524	0.219679	0.203943	0.194839	0.151975	0.151975	0.147906	0.147906	0.147906	0.147906	0.147906	0.147906	0.147906	0.151975	0.15723	0.151975	0.161057	0.161057	0.161057	0.161057	0.161057	0.1528	0.15723	0.1528	0.272468	0.293435	0.272468	0.293435	0.288023	0.28055	0.263932	0.267249	0.202548	0.204259	0.199234	0.193964	0.205526	0.234585	0.234585	0.234585	0.234585	0.234585	0.234585	0.234585	0.234585	0.234585
A.gyllenbergii_MTCC11365	0.173372	0.178735	0.168713	0.172022	0.234207	0.0924353	0.100553	0.17808	0.17808	0.17912	0.17912	0.17912	0.17912	0.17912	0.17912	0.17912	0.183516	0.183916	0.183516	0.193531	0.193531	0.193531	0.193531	0.193531	0.184603	0.183916	0.184603	0.225977	0.208281	0.225977	0.212996	0.212996	0.223943	0.230862	0.22748	0.0390371	0.0703145	0.0707334	0.0596986	0.0706255	0.194702	0.194702	0.194702	0.194702	0.194702	0.194702	0.194702	0.194702	0.194702
A.gyllenbergii_NIPH230	0.1777	0.183118	0.173007	0.176308	0.229341	0.0888782	0.0969184	0.182443	0.182443	0.183516	0.183516	0.183516	0.183516	0.183516	0.183516	0.183516	0.187935	0.188348	0.187935	0.198028	0.198028	0.198028	0.198028	0.198028	0.189056	0.188348	0.189056	0.221116	0.203591	0.221116	0.208281	0.208281	0.219141	0.225977	0.222577	0.0359394	0.0669298	0.067326	0.0563996	0.067224	0.199234	0.199234	0.199234	0.199234	0.199234	0.199234	0.199234	0.199234	0.199234
A.haemolyticus_ATCC19194	0.170396	0.165124	0.163853	0.200919	0.253431	0.129813	0.139096	0.20944	0.20944	0.210785	0.210785	0.210785	0.210785	0.210785	0.210785	0.210785	0.215569	0.208941	0.215569	0.216974	0.216974	0.216974	0.216974	0.216974	0.216974	0.208941	0.216974	0.211296	0.203435	0.223857	0.208116	0.208116	0.20944	0.228791	0.225359	0.125244	0.109654	0.110388	0.110196	0.110196	0.205526	0.205526	0.205526	0.205526	0.205526	0.205526	0.205526	0.205526	0.205526
A.haemolyticus_M18-1106	0.174746	0.16942	0.168107	0.196336	0.253431	0.133722	0.143097	0.20944	0.20944	0.210785	0.210785	0.210785	0.210785	0.210785	0.210785	0.210785	0.215569	0.208941	0.215569	0.216974	0.216974	0.216974	0.216974	0.216974	0.216974	0.208941	0.216974	0.216096	0.208116	0.228791	0.212821	0.212821	0.214184	0.233751	0.230338	0.121403	0.11342	0.114184	0.113983	0.113983	0.210155	0.210155	0.210155	0.210155	0.210155	0.210155	0.210155	0.210155	0.210155
A.haemolyticus_M21-3559	0.170396	0.165124	0.163853	0.200919	0.253431	0.129813	0.139096	0.20944	0.20944	0.210785	0.210785	0.210785	0.210785	0.210785	0.210785	0.210785	0.215569	0.208941	0.215569	0.216974	0.216974	0.216974	0.216974	0.216974	0.216974	0.208941	0.216974	0.211296	0.203435	0.223857	0.208116	0.208116	0.20944	0.228791	0.225359	0.125244	0.109654	0.110388	0.110196	0.110196	0.205526	0.205526	0.205526	0.205526	0.205526	0.205526	0.205526	0.205526	0.205526
A.haemolyticus_M22-1628	0.170396	0.165124	0.163853	0.200919	0.253431	0.129813	0.139096	0.20944	0.20944	0.210785	0.210785	0.210785	0.210785	0.210785	0.210785	0.210785	0.215569	0.208941	0.215569	0.216974	0.216974	0.216974	0.216974	0.216974	0.216974	0.208941	0.216974	0.211296	0.203435	0.223857	0.208116	0.208116	0.20944	0.228791	0.225359	0.125244	0.109654	0.110388	0.110196	0.110196	0.205526	0.205526	0.205526	0.205526	0.205526	0.205526	0.205526	0.205526	0.205526
A.haemolyticus_NIPH261	0.170396	0.165124	0.163853	0.200919	0.253431	0.129813	0.139096	0.20944	0.20944	0.210785	0.210785	0.210785	0.210785	0.210785	0.210785	0.210785	0.215569	0.208941	0.215569	0.216974	0.216974	0.216974	0.216974	0.216974	0.216974	0.208941	0.216974	0.211296	0.203435	0.223857	0.208116	0.208116	0.20944	0.228791	0.225359	0.125244	0.109654	0.110388	0.110196	0.110196	0.205526	0.205526	0.205526	0.205526	0.205526	0.205526	0.205526	0.205526	0.205526
A.haemolyticus_ref_ATCC17906	0.170396	0.165124	0.163853	0.200919	0.253431	0.129813	0.139096	0.20944	0.20944	0.210785	0.210785	0.210785	0.210785	0.210785	0.210785	0.210785	0.215569	0.208941	0.215569	0.216974	0.216974	0.216974	0.216974	0.216974	0.216974	0.208941	0.216974	0.211296	0.203435	0.223857	0.208116	0.208116	0.20944	0.228791	0.225359	0.125244	0.109654	0.110388	0.110196	0.110196	0.205526	0.205526	0.205526	0.205526	0.205526	0.205526	0.205526	0.205526	0.205526
A.johnsonii_ANC3681	0.207298	0.213332	0.211478	0.192803	0.241326	0.0459662	0.0528183	0.219679	0.219679	0.221116	0.221116	0.221116	0.221116	0.221116	0.221116	0.221116	0.225977	0.226545	0.225977	0.23736	0.23736	0.23736	0.23736	0.23736	0.22748	0.226545	0.22748	0.241253	0.24023	0.241253	0.24023	0.24529	0.241894	0.2396	0.236192	0.082196	0.123943	0.119198	0.111134	0.124586	0.241082	0.241082	0.241082	0.241082	0.241082	0.241082	0.241082	0.241082	0.241082
A.johnsonii_M16-1531	0.207298	0.213332	0.211478	0.192803	0.241326	0.0427854	0.0495746	0.219679	0.219679	0.221116	0.221116	0.221116	0.221116	0.221116	0.221116	0.221116	0.225977	0.226545	0.225977	0.23736	0.23736	0.23736	0.23736	0.23736	0.22748	0.226545	0.22748	0.241253	0.24023	0.241253	0.24023	0.24529	0.241894	0.2396	0.236192	0.082196	0.123943	0.119198	0.111134	0.124586	0.241082	0.241082	0.241082	0.241082	0.241082	0.241082	0.241082	0.241082	0.241082
A.johnsonii_M18-855	0.203114	0.209108	0.207298	0.184318	0.246946	0.0524526	0.0594442	0.223136	0.223136	0.22463	0.22463	0.22463	0.22463	0.22463	0.22463	0.22463	0.229594	0.230186	0.229594	0.241253	0.241253	0.241253	0.241253	0.241253	0.231157	0.230186	0.231157	0.260994	0.259846	0.260994	0.259846	0.25462	0.261728	0.24874	0.255739	0.0902764	0.133491	0.12855	0.120244	0.134204	0.23675	0.23675	0.23675	0.23675	0.23675	0.23675	0.23675	0.23675	0.23675
A.johnsonii_M19-4001	0.215226	0.22147	0.219488	0.201384	0.248646	0.0596986	0.0596986	0.242934	0.242934	0.244643	0.244643	0.244643	0.244643	0.244643	0.244643	0.244643	0.249825	0.25051	0.249825	0.262153	0.262153	0.262153	0.262153	0.262153	0.251612	0.25051	0.251612	0.255739	0.25462	0.241894	0.25462	0.259846	0.256452	0.25392	0.25051	0.0989577	0.143932	0.138754	0.130156	0.144727	0.23675	0.23675	0.23675	0.23675	0.23675	0.23675	0.23675	0.23675	0.23675
A.johnsonii_M19-5162	0.215226	0.22147	0.219488	0.201384	0.248646	0.0596986	0.0596986	0.242934	0.242934	0.244643	0.244643	0.244643	0.244643	0.244643	0.244643	0.244643	0.249825	0.25051	0.249825	0.262153	0.262153	0.262153	0.262153	0.262153	0.251612	0.25051	0.251612	0.255739	0.25462	0.241894	0.25462	0.259846	0.256452	0.25392	0.25051	0.0989577	0.143932	0.138754	0.130156	0.144727	0.23675	0.23675	0.23675	0.23675	0.23675	0.23675	0.23675	0.23675	0.23675
A.johnsonii_M20-3329	0.196786	0.202639	0.200919	0.208851	0.254793	0.0427854	0.0495746	0.232408	0.232408	0.233979	0.233979	0.233979	0.233979	0.233979	0.233979	0.233979	0.238975	0.2396	0.238975	0.250774	0.250774	0.250774	0.250774	0.250774	0.240617	0.2396	0.240617	0.229594	0.228639	0.242934	0.228639	0.233604	0.230186	0.241253	0.237826	0.0857337	0.120025	0.115335	0.11613	0.120644	0.229702	0.229702	0.229702	0.229702	0.229702	0.229702	0.229702	0.229702	0.229702
A.johnsonii_M22-1997	0.201384	0.207298	0.205526	0.207566	0.242969	0.0426109	0.0563176	0.230862	0.230862	0.232408	0.232408	0.232408	0.232408	0.232408	0.232408	0.232408	0.23736	0.237974	0.23736	0.24904	0.24904	0.24904	0.24904	0.24904	0.238975	0.237974	0.238975	0.234585	0.233604	0.248067	0.233604	0.238593	0.235195	0.246339	0.242934	0.08534	0.119414	0.114757	0.115542	0.120025	0.224853	0.224853	0.224853	0.224853	0.224853	0.224853	0.224853	0.224853	0.224853
A.johnsonii_M22-3124	0.209108	0.215226	0.213332	0.21065	0.241953	0.0528943	0.0599554	0.234585	0.234585	0.236192	0.236192	0.236192	0.236192	0.236192	0.236192	0.236192	0.241253	0.241894	0.241253	0.253226	0.253226	0.253226	0.253226	0.253226	0.242934	0.241894	0.242934	0.264831	0.263644	0.264831	0.263644	0.268998	0.265595	0.262896	0.259474	0.102683	0.139782	0.134666	0.126131	0.140549	0.243355	0.243355	0.243355	0.243355	0.243355	0.243355	0.243355	0.243355	0.243355
A.johnsonii_ref_ATCC17909	0.207298	0.213332	0.211478	0.192803	0.241326	0.0427854	0.0495746	0.219679	0.219679	0.221116	0.221116	0.221116	0.221116	0.221116	0.221116	0.221116	0.225977	0.226545	0.225977	0.23736	0.23736	0.23736	0.23736	0.23736	0.22748	0.226545	0.22748	0.241253	0.24023	0.241253	0.24023	0.24529	0.241894	0.2396	0.236192	0.082196	0.123943	0.119198	0.111134	0.124586	0.241082	0.241082	0.241082	0.241082	0.241082	0.241082	0.241082	0.241082	0.241082
A.johnsonii_TG19605	0.207298	0.213332	0.211478	0.192803	0.241326	0.0427854	0.0495746	0.219679	0.219679	0.221116	0.221116	0.221116	0.221116	0.221116	0.221116	0.221116	0.225977	0.226545	0.225977	0.23736	0.23736	0.23736	0.23736	0.23736	0.22748	0.226545	0.22748	0.241253	0.24023	0.241253	0.24023	0.24529	0.241894	0.2396	0.236192	0.082196	0.123943	0.119198	0.111134	0.124586	0.241082	0.241082	0.241082	0.241082	0.241082	0.241082	0.241082	0.241082	0.241082
A.junii_M16-1080	0.164103	0.169324	0.168014	0.203789	0.284996	0.128311	0.128311	0.225359	0.225359	0.226887	0.226887	0.226887	0.226887	0.226887	0.226887	0.226887	0.23191	0.218402	0.23191	0.243724	0.243724	0.243724	0.243724	0.243724	0.233508	0.218402	0.233508	0.166418	0.17112	0.166418	0.17112	0.175496	0.17212	0.180566	0.173509	0.1089	0.12158	0.131548	0.117754	0.113385	0.177323	0.177323	0.177323	0.177323	0.177323	0.177323	0.177323	0.177323	0.177323
A.junii_M17-3080	0.164103	0.169324	0.168014	0.203789	0.284996	0.128311	0.128311	0.225359	0.225359	0.226887	0.226887	0.226887	0.226887	0.226887	0.226887	0.226887	0.23191	0.218402	0.23191	0.243724	0.243724	0.243724	0.243724	0.243724	0.233508	0.218402	0.233508	0.166418	0.17112	0.166418	0.17112	0.175496	0.17212	0.180566	0.173509	0.1089	0.12158	0.131548	0.117754	0.113385	0.177323	0.177323	0.177323	0.177323	0.177323	0.177323	0.177323	0.177323	0.177323
A.junii_M18-2179	0.169324	0.174643	0.173271	0.209663	0.293028	0.132986	0.132986	0.218947	0.218947	0.220407	0.220407	0.220407	0.220407	0.220407	0.220407	0.220407	0.225359	0.21215	0.225359	0.236959	0.236959	0.236959	0.236959	0.236959	0.226887	0.21215	0.226887	0.161183	0.165813	0.161183	0.165813	0.170134	0.166768	0.17512	0.168093	0.10468	0.117168	0.126943	0.113385	0.109087	0.182723	0.182723	0.182723	0.182723	0.182723	0.182723	0.182723	0.182723	0.182723
A.junii_M18-3706	0.164103	0.169324	0.168014	0.203789	0.284996	0.128311	0.128311	0.225359	0.225359	0.226887	0.226887	0.226887	0.226887	0.226887	0.226887	0.226887	0.23191	0.218402	0.23191	0.243724	0.243724	0.243724	0.243724	0.243724	0.233508	0.218402	0.233508	0.166418	0.17112	0.166418	0.17112	0.175496	0.17212	0.180566	0.173509	0.1089	0.12158	0.131548	0.117754	0.113385	0.177323	0.177323	0.177323	0.177323	0.177323	0.177323	0.177323	0.177323	0.177323
A.junii_M21-1818	0.169324	0.174643	0.173271	0.209663	0.293028	0.132986	0.132986	0.218947	0.218947	0.220407	0.220407	0.220407	0.220407	0.220407	0.220407	0.220407	0.225359	0.21215	0.225359	0.236959	0.236959	0.236959	0.236959	0.236959	0.226887	0.21215	0.226887	0.161183	0.165813	0.161183	0.165813	0.170134	0.166768	0.17512	0.168093	0.10468	0.117168	0.126943	0.113385	0.109087	0.182723	0.182723	0.182723	0.182723	0.182723	0.182723	0.182723	0.182723	0.182723
A.junii_M21-1877	0.175391	0.180847	0.179396	0.216686	0.303244	0.138276	0.138276	0.239881	0.239881	0.241576	0.241576	0.241576	0.241576	0.241576	0.241576	0.241576	0.241576	0.232515	0.241576	0.253849	0.253849	0.253849	0.253849	0.253849	0.248561	0.232515	0.248561	0.177964	0.182849	0.177964	0.182849	0.187367	0.183956	0.192649	0.185499	0.117963	0.13111	0.141543	0.127176	0.122637	0.189056	0.189056	0.189056	0.189056	0.189056	0.189056	0.189056	0.189056	0.189056
A.junii_M21-2364	0.174643	0.180062	0.178626	0.215652	0.301261	0.137744	0.137744	0.225359	0.225359	0.226887	0.226887	0.226887	0.226887	0.226887	0.226887	0.226887	0.23191	0.218402	0.23191	0.243724	0.243724	0.243724	0.243724	0.243724	0.233508	0.218402	0.233508	0.166418	0.17112	0.166418	0.17112	0.175496	0.17212	0.180566	0.173509	0.1089	0.12158	0.131548	0.117754	0.113385	0.188224	0.188224	0.188224	0.188224	0.188224	0.188224	0.188224	0.188224	0.188224
A.junii_M21-3461	0.164103	0.169324	0.168014	0.203789	0.284996	0.128311	0.128311	0.225359	0.225359	0.226887	0.226887	0.226887	0.226887	0.226887	0.226887	0.226887	0.23191	0.218402	0.23191	0.243724	0.243724	0.243724	0.243724	0.243724	0.233508	0.218402	0.233508	0.166418	0.17112	0.166418	0.17112	0.175496	0.17212	0.180566	0.173509	0.1089	0.12158	0.131548	0.117754	0.113385	0.177323	0.177323	0.177323	0.177323	0.177323	0.177323	0.177323	0.177323	0.177323
A.junii_M22-4926	0.164103	0.169324	0.168014	0.203789	0.284996	0.128311	0.128311	0.225359	0.225359	0.226887	0.226887	0.226887	0.226887	0.226887	0.226887	0.226887	0.23191	0.218402	0.23191	0.243724	0.243724	0.243724	0.243724	0.243724	0.233508	0.218402	0.233508	0.166418	0.17112	0.166418	0.17112	0.175496	0.17212	0.180566	0.173509	0.1089	0.12158	0.131548	0.117754	0.113385	0.177323	0.177323	0.177323	0.177323	0.177323	0.177323	0.177323	0.177323	0.177323
A.junii_NIPH182	0.16968	0.175016	0.169324	0.210155	0.293965	0.133238	0.133238	0.219496	0.219496	0.220965	0.220965	0.220965	0.220965	0.220965	0.220965	0.220965	0.225936	0.212669	0.225936	0.237584	0.237584	0.237584	0.237584	0.237584	0.227473	0.212669	0.227473	0.161517	0.161852	0.161517	0.161852	0.166161	0.167121	0.175496	0.168453	0.104858	0.117375	0.127176	0.113584	0.109275	0.178735	0.178735	0.178735	0.178735	0.178735	0.178735	0.178735	0.178735	0.178735
A.junii_ref_ATCC17908	0.175391	0.180847	0.179396	0.216686	0.303244	0.138276	0.138276	0.239881	0.239881	0.241576	0.241576	0.241576	0.241576	0.241576	0.241576	0.241576	0.241576	0.232515	0.241576	0.253849	0.253849	0.253849	0.253849	0.253849	0.248561	0.232515	0.248561	0.177964	0.182849	0.177964	0.182849	0.187367	0.183956	0.192649	0.185499	0.117963	0.13111	0.141543	0.127176	0.122637	0.189056	0.189056	0.189056	0.189056	0.189056	0.189056	0.189056	0.189056	0.189056
A.junii_TG19608	0.175391	0.180847	0.179396	0.216686	0.303244	0.138276	0.138276	0.239881	0.239881	0.241576	0.241576	0.241576	0.241576	0.241576	0.241576	0.241576	0.241576	0.232515	0.241576	0.253849	0.253849	0.253849	0.253849	0.253849	0.248561	0.232515	0.248561	0.177964	0.182849	0.177964	0.182849	0.187367	0.183956	0.192649	0.185499	0.117963	0.13111	0.141543	0.127176	0.122637	0.189056	0.189056	0.189056	0.189056	0.189056	0.189056	0.189056	0.189056	0.189056
A.lactucae_JVAP01	0.0483586	0.0517267	0.0556828	0.243355	0.276027	0.23736	0.233979	0.238735	0.238735	0.2505	0.2505	0.2505	0.2505	0.2505	0.2505	0.2505	0.2556	0.256295	0.2556	0.257404	0.257404	0.257404	0.257404	0.257404	0.257404	0.256295	0.257404	0.111732	0.116794	0.12037	0.116794	0.113025	0.116219	0.120971	0.125881	0.200458	0.202486	0.210277	0.203757	0.203757	0.0114804	0.0114804	0.0114804	0.0114804	0.0114804	0.0114804	0.0114804	0.0114804	0.0114804
A.lactucae_ref_NRRL-B-41902	0.0549133	0.0583584	0.0624693	0.245032	0.288879	0.24904	0.245683	0.24037	0.24037	0.252256	0.252256	0.252256	0.252256	0.252256	0.252256	0.252256	0.257404	0.258111	0.257404	0.259238	0.259238	0.259238	0.259238	0.259238	0.259238	0.258111	0.259238	0.112277	0.117375	0.120971	0.117375	0.113584	0.116794	0.12158	0.134363	0.199234	0.201234	0.208941	0.202486	0.202486	0.0173738	0.0173738	0.0173738	0.0173738	0.0173738	0.0173738	0.0173738	0.0173738	0.0173738
A.lwoffii_ATCC9957	0.204279	0.210038	0.199369	0.169997	0.27567	0.208046	0.208046	0.178735	0.178735	0.179784	0.179784	0.179784	0.179784	0.179784	0.179784	0.179784	0.175391	0.184603	0.175391	0.185296	0.185296	0.185296	0.185296	0.185296	0.185296	0.184603	0.185296	0.239708	0.229341	0.25303	0.234207	0.224498	0.237515	0.25303	0.273669	0.197616	0.194805	0.202088	0.195965	0.195965	0.207248	0.207248	0.207248	0.207248	0.207248	0.207248	0.207248	0.207248	0.207248
A.lwoffii_M16-3154	0.211819	0.217767	0.206772	0.179851	0.278517	0.215831	0.215831	0.194702	0.194702	0.19589	0.19589	0.19589	0.19589	0.19589	0.19589	0.19589	0.191345	0.200919	0.191345	0.201699	0.201699	0.201699	0.201699	0.201699	0.201699	0.200919	0.201699	0.258792	0.247988	0.272896	0.25303	0.242969	0.256314	0.272896	0.283913	0.201632	0.1931	0.200458	0.194264	0.194264	0.214983	0.214983	0.214983	0.214983	0.214983	0.214983	0.214983	0.214983	0.214983
A.lwoffii_M19-3195	0.211819	0.217767	0.206772	0.179851	0.278517	0.215831	0.215831	0.194702	0.194702	0.19589	0.19589	0.19589	0.19589	0.19589	0.19589	0.19589	0.191345	0.200919	0.191345	0.201699	0.201699	0.201699	0.201699	0.201699	0.201699	0.200919	0.201699	0.258792	0.247988	0.272896	0.25303	0.242969	0.256314	0.272896	0.283913	0.201632	0.1931	0.200458	0.194264	0.194264	0.214983	0.214983	0.214983	0.214983	0.214983	0.214983	0.214983	0.214983	0.214983
A.lwoffii_M20-1877	0.212312	0.218283	0.207248	0.180232	0.279333	0.216348	0.216348	0.195142	0.195142	0.196336	0.196336	0.196336	0.196336	0.196336	0.196336	0.196336	0.191777	0.201384	0.191777	0.202168	0.202168	0.202168	0.202168	0.202168	0.202168	0.201384	0.202168	0.259495	0.248646	0.273669	0.253707	0.243608	0.257	0.273669	0.284754	0.202088	0.193531	0.200919	0.194702	0.194702	0.215495	0.215495	0.215495	0.215495	0.215495	0.215495	0.215495	0.215495	0.215495
A.lwoffii_M20-4727	0.204279	0.210038	0.199369	0.169997	0.27567	0.208046	0.208046	0.178735	0.178735	0.179784	0.179784	0.179784	0.179784	0.179784	0.179784	0.179784	0.175391	0.184603	0.175391	0.185296	0.185296	0.185296	0.185296	0.185296	0.185296	0.184603	0.185296	0.239708	0.229341	0.25303	0.234207	0.224498	0.237515	0.25303	0.273669	0.197616	0.194805	0.202088	0.195965	0.195965	0.207248	0.207248	0.207248	0.207248	0.207248	0.207248	0.207248	0.207248	0.207248
A.lwoffii_M21-2282	0.204279	0.210038	0.199369	0.169997	0.27567	0.208046	0.208046	0.178735	0.178735	0.179784	0.179784	0.179784	0.179784	0.179784	0.179784	0.179784	0.175391	0.184603	0.175391	0.185296	0.185296	0.185296	0.185296	0.185296	0.185296	0.184603	0.185296	0.239708	0.229341	0.25303	0.234207	0.224498	0.237515	0.25303	0.273669	0.197616	0.194805	0.202088	0.195965	0.195965	0.207248	0.207248	0.207248	0.207248	0.207248	0.207248	0.207248	0.207248	0.207248
A.lwoffii_NIPH715	0.224372	0.218283	0.201471	0.191109	0.286915	0.216348	0.216348	0.206811	0.206811	0.202168	0.202168	0.202168	0.202168	0.202168	0.202168	0.202168	0.197548	0.213332	0.197548	0.208116	0.208116	0.208116	0.208116	0.208116	0.208116	0.213332	0.208116	0.258094	0.234207	0.272129	0.239096	0.229341	0.255634	0.272129	0.28308	0.202088	0.193531	0.200919	0.194702	0.194702	0.227843	0.227843	0.227843	0.227843	0.227843	0.227843	0.227843	0.227843	0.227843
A.lwoffii_ref_NCTC5866	0.211819	0.217767	0.206772	0.179851	0.278517	0.215831	0.215831	0.194702	0.194702	0.19589	0.19589	0.19589	0.19589	0.19589	0.19589	0.19589	0.191345	0.200919	0.191345	0.201699	0.201699	0.201699	0.201699	0.201699	0.201699	0.200919	0.201699	0.258792	0.247988	0.272896	0.25303	0.242969	0.256314	0.272896	0.283913	0.201632	0.1931	0.200458	0.194264	0.194264	0.214983	0.214983	0.214983	0.214983	0.214983	0.214983	0.214983	0.214983	0.214983
A.nosocomialis_M16-1584	0.0421476	0.0454608	0.0492938	0.202321	0.29226	0.201534	0.19815	0.235171	0.235171	0.23675	0.23675	0.23675	0.23675	0.23675	0.23675	0.23675	0.241707	0.242336	0.241707	0.243355	0.243355	0.243355	0.243355	0.243355	0.243355	0.242336	0.243355	0.135493	0.141071	0.144748	0.141071	0.13714	0.140342	0.137596	0.150868	0.177053	0.180566	0.196786	0.190618	0.185009	0.0733805	0.0733805	0.0733805	0.0733805	0.0733805	0.0733805	0.0733805	0.0733805	0.0733805
A.nosocomialis_M16-2380	0.0486195	0.0520083	0.055992	0.212996	0.294566	0.18437	0.180921	0.231816	0.231816	0.233377	0.233377	0.233377	0.233377	0.233377	0.233377	0.233377	0.238354	0.238975	0.238354	0.226907	0.226907	0.226907	0.226907	0.226907	0.226907	0.238975	0.226907	0.136186	0.141808	0.145507	0.141808	0.137853	0.141071	0.138313	0.151679	0.16942	0.181641	0.188809	0.182731	0.177188	0.0737052	0.0737052	0.0737052	0.0737052	0.0737052	0.0737052	0.0737052	0.0737052	0.0737052
A.nosocomialis_M16-2628	0.0452766	0.0486195	0.0525168	0.197692	0.286645	0.187789	0.18437	0.23028	0.23028	0.231816	0.231816	0.231816	0.231816	0.231816	0.231816	0.231816	0.23675	0.23736	0.23675	0.238354	0.238354	0.238354	0.238354	0.238354	0.238354	0.23736	0.238354	0.123992	0.12934	0.132986	0.12934	0.12547	0.128684	0.125881	0.138834	0.172744	0.185009	0.192212	0.186118	0.180566	0.0699958	0.0699958	0.0699958	0.0699958	0.0699958	0.0699958	0.0699958	0.0699958	0.0699958
A.nosocomialis_M16-846	0.0421476	0.0454608	0.0492938	0.193089	0.281054	0.201534	0.19815	0.225413	0.225413	0.226907	0.226907	0.226907	0.226907	0.226907	0.226907	0.226907	0.231816	0.232408	0.231816	0.233377	0.233377	0.233377	0.233377	0.233377	0.233377	0.232408	0.233377	0.135493	0.141071	0.144748	0.141071	0.13714	0.140342	0.137596	0.150868	0.177053	0.189475	0.196786	0.190618	0.185009	0.0733805	0.0733805	0.0733805	0.0733805	0.0733805	0.0733805	0.0733805	0.0733805	0.0733805
A.nosocomialis_M17-2081	0.0421476	0.0454608	0.0492938	0.193089	0.281054	0.201534	0.19815	0.225413	0.225413	0.226907	0.226907	0.226907	0.226907	0.226907	0.226907	0.226907	0.231816	0.232408	0.231816	0.233377	0.233377	0.233377	0.233377	0.233377	0.233377	0.232408	0.233377	0.135493	0.141071	0.144748	0.141071	0.13714	0.140342	0.137596	0.150868	0.177053	0.189475	0.196786	0.190618	0.185009	0.0733805	0.0733805	0.0733805	0.0733805	0.0733805	0.0733805	0.0733805	0.0733805	0.0733805
A.nosocomialis_M17-2135	0.0452766	0.0486195	0.0525168	0.197692	0.286645	0.187789	0.18437	0.23028	0.23028	0.231816	0.231816	0.231816	0.231816	0.231816	0.231816	0.231816	0.23675	0.23736	0.23675	0.238354	0.238354	0.238354	0.238354	0.238354	0.238354	0.23736	0.238354	0.123992	0.12934	0.132986	0.12934	0.12547	0.128684	0.125881	0.138834	0.172744	0.185009	0.192212	0.186118	0.180566	0.0699958	0.0699958	0.0699958	0.0699958	0.0699958	0.0699958	0.0699958	0.0699958	0.0699958
A.nosocomialis_M17-303	0.0452766	0.0486195	0.0525168	0.197692	0.286645	0.187789	0.18437	0.23028	0.23028	0.231816	0.231816	0.231816	0.231816	0.231816	0.231816	0.231816	0.23675	0.23736	0.23675	0.238354	0.238354	0.238354	0.238354	0.238354	0.238354	0.23736	0.238354	0.123992	0.12934	0.132986	0.12934	0.12547	0.128684	0.125881	0.138834	0.172744	0.185009	0.192212	0.186118	0.180566	0.0699958	0.0699958	0.0699958	0.0699958	0.0699958	0.0699958	0.0699958	0.0699958	0.0699958
A.nosocomialis_M18-1421	0.0486195	0.0520083	0.055992	0.212996	0.294566	0.18437	0.180921	0.231816	0.231816	0.233377	0.233377	0.233377	0.233377	0.233377	0.233377	0.233377	0.238354	0.238975	0.238354	0.226907	0.226907	0.226907	0.226907	0.226907	0.226907	0.238975	0.226907	0.136186	0.141808	0.145507	0.141808	0.137853	0.141071	0.138313	0.151679	0.16942	0.181641	0.188809	0.182731	0.177188	0.0737052	0.0737052	0.0737052	0.0737052	0.0737052	0.0737052	0.0737052	0.0737052	0.0737052
A.nosocomialis_M18-1880	0.0421476	0.0454608	0.0492938	0.193089	0.281054	0.201534	0.19815	0.225413	0.225413	0.226907	0.226907	0.226907	0.226907	0.226907	0.226907	0.226907	0.231816	0.232408	0.231816	0.233377	0.233377	0.233377	0.233377	0.233377	0.233377	0.232408	0.233377	0.135493	0.141071	0.144748	0.141071	0.13714	0.140342	0.137596	0.150868	0.177053	0.189475	0.196786	0.190618	0.185009	0.0733805	0.0733805	0.0733805	0.0733805	0.0733805	0.0733805	0.0733805	0.0733805	0.0733805
A.nosocomialis_M18-261	0.0421476	0.0454608	0.0492938	0.202321	0.29226	0.201534	0.19815	0.235171	0.235171	0.23675	0.23675	0.23675	0.23675	0.23675	0.23675	0.23675	0.241707	0.242336	0.241707	0.243355	0.243355	0.243355	0.243355	0.243355	0.243355	0.242336	0.243355	0.135493	0.141071	0.144748	0.141071	0.13714	0.140342	0.137596	0.150868	0.177053	0.180566	0.196786	0.190618	0.185009	0.0733805	0.0733805	0.0733805	0.0733805	0.0733805	0.0733805	0.0733805	0.0733805	0.0733805
A.nosocomialis_M18-4178	0.0421476	0.0454608	0.0492938	0.202321	0.29226	0.201534	0.19815	0.235171	0.235171	0.23675	0.23675	0.23675	0.23675	0.23675	0.23675	0.23675	0.241707	0.242336	0.241707	0.243355	0.243355	0.243355	0.243355	0.243355	0.243355	0.242336	0.243355	0.135493	0.141071	0.144748	0.141071	0.13714	0.140342	0.137596	0.150868	0.177053	0.180566	0.196786	0.190618	0.185009	0.0733805	0.0733805	0.0733805	0.0733805	0.0733805	0.0733805	0.0733805	0.0733805	0.0733805
A.nosocomialis_M18-4304	0.0390345	0.0423181	0.0460875	0.197692	0.286645	0.196928	0.193531	0.23028	0.23028	0.231816	0.231816	0.231816	0.231816	0.231816	0.231816	0.231816	0.23675	0.23736	0.23675	0.238354	0.238354	0.238354	0.238354	0.238354	0.238354	0.23736	0.238354	0.13164	0.13714	0.140808	0.13714	0.13323	0.136436	0.133671	0.146836	0.172744	0.185009	0.192212	0.186118	0.180566	0.0699958	0.0699958	0.0699958	0.0699958	0.0699958	0.0699958	0.0699958	0.0699958	0.0699958
A.nosocomialis_M19-1752	0.0390345	0.0423181	0.0460875	0.197692	0.286645	0.196928	0.193531	0.23028	0.23028	0.231816	0.231816	0.231816	0.231816	0.231816	0.231816	0.231816	0.23675	0.23736	0.23675	0.238354	0.238354	0.238354	0.238354	0.238354	0.238354	0.23736	0.238354	0.13164	0.13714	0.140808	0.13714	0.13323	0.136436	0.133671	0.146836	0.172744	0.185009	0.192212	0.186118	0.180566	0.0699958	0.0699958	0.0699958	0.0699958	0.0699958	0.0699958	0.0699958	0.0699958	0.0699958
A.nosocomialis_M19-1795	0.0452766	0.0486195	0.0525168	0.197692	0.286645	0.187789	0.18437	0.23028	0.23028	0.231816	0.231816	0.231816	0.231816	0.231816	0.231816	0.231816	0.23675	0.23736	0.23675	0.238354	0.238354	0.238354	0.238354	0.238354	0.238354	0.23736	0.238354	0.123992	0.12934	0.132986	0.12934	0.12547	0.128684	0.125881	0.138834	0.172744	0.185009	0.192212	0.186118	0.180566	0.0699958	0.0699958	0.0699958	0.0699958	0.0699958	0.0699958	0.0699958	0.0699958	0.0699958
A.nosocomialis_M19-2445	0.0421476	0.0454608	0.0492938	0.193089	0.281054	0.201534	0.19815	0.225413	0.225413	0.226907	0.226907	0.226907	0.226907	0.226907	0.226907	0.226907	0.231816	0.232408	0.231816	0.233377	0.233377	0.233377	0.233377	0.233377	0.233377	0.232408	0.233377	0.135493	0.141071	0.144748	0.141071	0.13714	0.140342	0.137596	0.150868	0.177053	0.189475	0.196786	0.190618	0.185009	0.0733805	0.0733805	0.0733805	0.0733805	0.0733805	0.0733805	0.0733805	0.0733805	0.0733805
A.nosocomialis_M19-3067	0.0452766	0.0486195	0.0525168	0.197692	0.286645	0.187789	0.18437	0.23028	0.23028	0.231816	0.231816	0.231816	0.231816	0.231816	0.231816	0.231816	0.23675	0.23736	0.23675	0.238354	0.238354	0.238354	0.238354	0.238354	0.238354	0.23736	0.238354	0.123992	0.12934	0.132986	0.12934	0.12547	0.128684	0.125881	0.138834	0.172744	0.185009	0.192212	0.186118	0.180566	0.0699958	0.0699958	0.0699958	0.0699958	0.0699958	0.0699958	0.0699958	0.0699958	0.0699958
A.nosocomialis_M19-4549	0.0421476	0.0454608	0.0492938	0.193089	0.281054	0.201534	0.19815	0.225413	0.225413	0.226907	0.226907	0.226907	0.226907	0.226907	0.226907	0.226907	0.231816	0.232408	0.231816	0.233377	0.233377	0.233377	0.233377	0.233377	0.233377	0.232408	0.233377	0.135493	0.141071	0.144748	0.141071	0.13714	0.140342	0.137596	0.150868	0.177053	0.189475	0.196786	0.190618	0.185009	0.0733805	0.0733805	0.0733805	0.0733805	0.0733805	0.0733805	0.0733805	0.0733805	0.0733805
A.nosocomialis_M19-5194	0.0421476	0.0454608	0.0492938	0.202321	0.29226	0.201534	0.19815	0.235171	0.235171	0.23675	0.23675	0.23675	0.23675	0.23675	0.23675	0.23675	0.241707	0.242336	0.241707	0.243355	0.243355	0.243355	0.243355	0.243355	0.243355	0.242336	0.243355	0.135493	0.141071	0.144748	0.141071	0.13714	0.140342	0.137596	0.150868	0.177053	0.180566	0.196786	0.190618	0.185009	0.0733805	0.0733805	0.0733805	0.0733805	0.0733805	0.0733805	0.0733805	0.0733805	0.0733805
A.nosocomialis_M19-5408	0.0452766	0.0486195	0.0525168	0.197692	0.286645	0.187789	0.18437	0.23028	0.23028	0.231816	0.231816	0.231816	0.231816	0.231816	0.231816	0.231816	0.23675	0.23736	0.23675	0.238354	0.238354	0.238354	0.238354	0.238354	0.238354	0.23736	0.238354	0.123992	0.12934	0.132986	0.12934	0.12547	0.128684	0.125881	0.138834	0.172744	0.185009	0.192212	0.186118	0.180566	0.0699958	0.0699958	0.0699958	0.0699958	0.0699958	0.0699958	0.0699958	0.0699958	0.0699958
A.nosocomialis_M2	0.0388788	0.0421476	0.045898	0.187367	0.273402	0.195724	0.204071	0.231816	0.231816	0.233377	0.233377	0.233377	0.233377	0.233377	0.233377	0.233377	0.238354	0.238975	0.238354	0.239985	0.239985	0.239985	0.239985	0.239985	0.239985	0.238975	0.239985	0.130978	0.136436	0.140082	0.136436	0.13255	0.13574	0.132986	0.146061	0.171762	0.183916	0.191046	0.185009	0.179507	0.0696908	0.0696908	0.0696908	0.0696908	0.0696908	0.0696908	0.0696908	0.0696908	0.0696908
A.nosocomialis_M20-1257	0.0390345	0.0423181	0.0460875	0.197692	0.286645	0.196928	0.193531	0.23028	0.23028	0.231816	0.231816	0.231816	0.231816	0.231816	0.231816	0.231816	0.23675	0.23736	0.23675	0.238354	0.238354	0.238354	0.238354	0.238354	0.238354	0.23736	0.238354	0.13164	0.13714	0.140808	0.13714	0.13323	0.136436	0.133671	0.146836	0.172744	0.185009	0.192212	0.186118	0.180566	0.0699958	0.0699958	0.0699958	0.0699958	0.0699958	0.0699958	0.0699958	0.0699958	0.0699958
A.nosocomialis_M20-2617	0.0421476	0.0454608	0.0492938	0.193089	0.281054	0.201534	0.19815	0.225413	0.225413	0.226907	0.226907	0.226907	0.226907	0.226907	0.226907	0.226907	0.231816	0.232408	0.231816	0.233377	0.233377	0.233377	0.233377	0.233377	0.233377	0.232408	0.233377	0.135493	0.141071	0.144748	0.141071	0.13714	0.140342	0.137596	0.150868	0.177053	0.189475	0.196786	0.190618	0.185009	0.0733805	0.0733805	0.0733805	0.0733805	0.0733805	0.0733805	0.0733805	0.0733805	0.0733805
A.nosocomialis_M20-3444	0.0453391	0.0486874	0.0525919	0.204071	0.287527	0.188212	0.184785	0.230862	0.230862	0.232408	0.232408	0.232408	0.232408	0.232408	0.232408	0.232408	0.23736	0.237974	0.23736	0.238975	0.238975	0.238975	0.238975	0.238975	0.238975	0.237974	0.238975	0.128684	0.134166	0.137853	0.134166	0.130242	0.133475	0.130674	0.143859	0.173107	0.185417	0.192649	0.186532	0.180961	0.0701017	0.0701017	0.0701017	0.0701017	0.0701017	0.0701017	0.0701017	0.0701017	0.0701017
A.nosocomialis_M20-3470	0.0452766	0.0486195	0.0525168	0.197692	0.275491	0.187789	0.18437	0.22057	0.22057	0.222022	0.222022	0.222022	0.222022	0.222022	0.222022	0.222022	0.226907	0.22748	0.226907	0.228424	0.228424	0.228424	0.228424	0.228424	0.228424	0.22748	0.228424	0.123992	0.12934	0.132986	0.12934	0.12547	0.128684	0.125881	0.138834	0.172744	0.185009	0.192212	0.186118	0.180566	0.0767829	0.0767829	0.0767829	0.0767829	0.0767829	0.0767829	0.0767829	0.0767829	0.0767829
A.nosocomialis_M21-3685	0.0452766	0.0486195	0.0525168	0.197692	0.275491	0.187789	0.18437	0.22057	0.22057	0.222022	0.222022	0.222022	0.222022	0.222022	0.222022	0.222022	0.226907	0.22748	0.226907	0.228424	0.228424	0.228424	0.228424	0.228424	0.228424	0.22748	0.228424	0.123992	0.12934	0.132986	0.12934	0.12547	0.128684	0.125881	0.138834	0.172744	0.185009	0.192212	0.186118	0.180566	0.0767829	0.0767829	0.0767829	0.0767829	0.0767829	0.0767829	0.0767829	0.0767829	0.0767829
A.nosocomialis_M21-5010	0.0421476	0.0454608	0.0492938	0.202321	0.29226	0.201534	0.19815	0.235171	0.235171	0.23675	0.23675	0.23675	0.23675	0.23675	0.23675	0.23675	0.241707	0.242336	0.241707	0.243355	0.243355	0.243355	0.243355	0.243355	0.243355	0.242336	0.243355	0.135493	0.141071	0.144748	0.141071	0.13714	0.140342	0.137596	0.150868	0.177053	0.180566	0.196786	0.190618	0.185009	0.0733805	0.0733805	0.0733805	0.0733805	0.0733805	0.0733805	0.0733805	0.0733805	0.0733805
A.nosocomialis_M21-659	0.0452766	0.0486195	0.0525168	0.197692	0.275491	0.187789	0.18437	0.22057	0.22057	0.222022	0.222022	0.222022	0.222022	0.222022	0.222022	0.222022	0.226907	0.22748	0.226907	0.228424	0.228424	0.228424	0.228424	0.228424	0.228424	0.22748	0.228424	0.123992	0.12934	0.132986	0.12934	0.12547	0.128684	0.125881	0.138834	0.172744	0.185009	0.192212	0.186118	0.180566	0.0767829	0.0767829	0.0767829	0.0767829	0.0767829	0.0767829	0.0767829	0.0767829	0.0767829
A.nosocomialis_M21-970	0.0421476	0.0454608	0.0492938	0.193089	0.281054	0.201534	0.19815	0.225413	0.225413	0.226907	0.226907	0.226907	0.226907	0.226907	0.226907	0.226907	0.231816	0.232408	0.231816	0.233377	0.233377	0.233377	0.233377	0.233377	0.233377	0.232408	0.233377	0.135493	0.141071	0.144748	0.141071	0.13714	0.140342	0.137596	0.150868	0.177053	0.189475	0.196786	0.190618	0.185009	0.0733805	0.0733805	0.0733805	0.0733805	0.0733805	0.0733805	0.0733805	0.0733805	0.0733805
A.nosocomialis_M22-2800	0.0390345	0.0423181	0.0460875	0.197692	0.286645	0.196928	0.193531	0.23028	0.23028	0.231816	0.231816	0.231816	0.231816	0.231816	0.231816	0.231816	0.23675	0.23736	0.23675	0.238354	0.238354	0.238354	0.238354	0.238354	0.238354	0.23736	0.238354	0.13164	0.13714	0.140808	0.13714	0.13323	0.136436	0.133671	0.146836	0.172744	0.185009	0.192212	0.186118	0.180566	0.0699958	0.0699958	0.0699958	0.0699958	0.0699958	0.0699958	0.0699958	0.0699958	0.0699958
A.nosocomialis_M22-2803	0.0390345	0.0423181	0.0460875	0.197692	0.286645	0.196928	0.193531	0.23028	0.23028	0.231816	0.231816	0.231816	0.231816	0.231816	0.231816	0.231816	0.23675	0.23736	0.23675	0.238354	0.238354	0.238354	0.238354	0.238354	0.238354	0.23736	0.238354	0.13164	0.13714	0.140808	0.13714	0.13323	0.136436	0.133671	0.146836	0.172744	0.185009	0.192212	0.186118	0.180566	0.0699958	0.0699958	0.0699958	0.0699958	0.0699958	0.0699958	0.0699958	0.0699958	0.0699958
A.nosocomialis_M22-4127	0.0390345	0.0423181	0.0460875	0.197692	0.286645	0.196928	0.193531	0.23028	0.23028	0.231816	0.231816	0.231816	0.231816	0.231816	0.231816	0.231816	0.23675	0.23736	0.23675	0.238354	0.238354	0.238354	0.238354	0.238354	0.238354	0.23736	0.238354	0.13164	0.13714	0.140808	0.13714	0.13323	0.136436	0.133671	0.146836	0.172744	0.185009	0.192212	0.186118	0.180566	0.0699958	0.0699958	0.0699958	0.0699958	0.0699958	0.0699958	0.0699958	0.0699958	0.0699958
A.nosocomialis_M22-4128	0.0390345	0.0423181	0.0460875	0.197692	0.286645	0.196928	0.193531	0.23028	0.23028	0.231816	0.231816	0.231816	0.231816	0.231816	0.231816	0.231816	0.23675	0.23736	0.23675	0.238354	0.238354	0.238354	0.238354	0.238354	0.238354	0.23736	0.238354	0.13164	0.13714	0.140808	0.13714	0.13323	0.136436	0.133671	0.146836	0.172744	0.185009	0.192212	0.186118	0.180566	0.0699958	0.0699958	0.0699958	0.0699958	0.0699958	0.0699958	0.0699958	0.0699958	0.0699958
A.nosocomialis_M22-745	0.0421476	0.0454608	0.0492938	0.193089	0.281054	0.201534	0.19815	0.225413	0.225413	0.226907	0.226907	0.226907	0.226907	0.226907	0.226907	0.226907	0.231816	0.232408	0.231816	0.233377	0.233377	0.233377	0.233377	0.233377	0.233377	0.232408	0.233377	0.135493	0.141071	0.144748	0.141071	0.13714	0.140342	0.137596	0.150868	0.177053	0.189475	0.196786	0.190618	0.185009	0.0733805	0.0733805	0.0733805	0.0733805	0.0733805	0.0733805	0.0733805	0.0733805	0.0733805
A.nosocomialis_ref_NIPH2119	0.0390345	0.0423181	0.0460875	0.197692	0.286645	0.196928	0.193531	0.23028	0.23028	0.231816	0.231816	0.231816	0.231816	0.231816	0.231816	0.231816	0.23675	0.23736	0.23675	0.238354	0.238354	0.238354	0.238354	0.238354	0.238354	0.23736	0.238354	0.13164	0.13714	0.140808	0.13714	0.13323	0.136436	0.133671	0.146836	0.172744	0.185009	0.192212	0.186118	0.180566	0.0699958	0.0699958	0.0699958	0.0699958	0.0699958	0.0699958	0.0699958	0.0699958	0.0699958
A.nosocomialis_TG19596	0.0486195	0.0520083	0.055992	0.212996	0.294566	0.18437	0.180921	0.231816	0.231816	0.233377	0.233377	0.233377	0.233377	0.233377	0.233377	0.233377	0.238354	0.238975	0.238354	0.226907	0.226907	0.226907	0.226907	0.226907	0.226907	0.238975	0.226907	0.136186	0.141808	0.145507	0.141808	0.137853	0.141071	0.138313	0.151679	0.16942	0.181641	0.188809	0.182731	0.177188	0.0737052	0.0737052	0.0737052	0.0737052	0.0737052	0.0737052	0.0737052	0.0737052	0.0737052
A.oleivorans_CIP110421	0.120197	0.124614	0.133918	0.259495	0.361003	0.216281	0.229007	0.318945	0.318945	0.324883	0.324883	0.324883	0.324883	0.324883	0.324883	0.324883	0.330842	0.321121	0.330842	0.333655	0.333655	0.333655	0.333655	0.333655	0.333655	0.321121	0.333655	0.0144593	0.017551	0.026499	0.017551	0.0205298	0.0174842	0.0326844	0.0234935	0.193394	0.198778	0.20652	0.200026	0.188382	0.112471	0.112471	0.112471	0.112471	0.112471	0.112471	0.112471	0.112471	0.112471
A.oleivorans_M16-3055	0.124212	0.128684	0.142825	0.272468	0.347173	0.214363	0.226907	0.32599	0.32599	0.33198	0.33198	0.33198	0.33198	0.33198	0.33198	0.33198	0.337992	0.328086	0.337992	0.3409	0.3409	0.3409	0.3409	0.3409	0.3409	0.328086	0.3409	0.023524	0.0267768	0.0359394	0.0267768	0.0298312	0.0266722	0.0423213	0.0328576	0.191777	0.187958	0.204721	0.198317	0.186824	0.116422	0.116422	0.116422	0.116422	0.116422	0.116422	0.116422	0.116422	0.116422
A.oleivorans_M16-3057	0.123992	0.128452	0.137853	0.264622	0.367356	0.221116	0.233979	0.324883	0.324883	0.330842	0.330842	0.330842	0.330842	0.330842	0.330842	0.330842	0.336821	0.326984	0.336821	0.339702	0.339702	0.339702	0.339702	0.339702	0.339702	0.326984	0.339702	0.0173958	0.0205298	0.0295199	0.0205298	0.023524	0.0204512	0.0357488	0.026499	0.198005	0.203435	0.211296	0.204721	0.192953	0.116219	0.116219	0.116219	0.116219	0.116219	0.116219	0.116219	0.116219	0.116219
A.oleivorans_M16-3061	0.123992	0.128452	0.137853	0.264622	0.367356	0.221116	0.233979	0.324883	0.324883	0.330842	0.330842	0.330842	0.330842	0.330842	0.330842	0.330842	0.336821	0.326984	0.336821	0.339702	0.339702	0.339702	0.339702	0.339702	0.339702	0.326984	0.339702	0.0173958	0.0205298	0.0295199	0.0205298	0.023524	0.0204512	0.0357488	0.026499	0.198005	0.203435	0.211296	0.204721	0.192953	0.116219	0.116219	0.116219	0.116219	0.116219	0.116219	0.116219	0.116219	0.116219
A.oleivorans_M16-3092	0.123992	0.128452	0.137853	0.264622	0.367356	0.221116	0.233979	0.324883	0.324883	0.330842	0.330842	0.330842	0.330842	0.330842	0.330842	0.330842	0.336821	0.326984	0.336821	0.339702	0.339702	0.339702	0.339702	0.339702	0.339702	0.326984	0.339702	0.0173958	0.0205298	0.0295199	0.0205298	0.023524	0.0204512	0.0357488	0.026499	0.198005	0.203435	0.211296	0.204721	0.192953	0.116219	0.116219	0.116219	0.116219	0.116219	0.116219	0.116219	0.116219	0.116219
A.oleivorans_M17-306	0.124212	0.128684	0.142825	0.272468	0.347173	0.214363	0.226907	0.32599	0.32599	0.33198	0.33198	0.33198	0.33198	0.33198	0.33198	0.33198	0.337992	0.328086	0.337992	0.3409	0.3409	0.3409	0.3409	0.3409	0.3409	0.328086	0.3409	0.023524	0.0267768	0.0359394	0.0267768	0.0298312	0.0266722	0.0423213	0.0328576	0.191777	0.187958	0.204721	0.198317	0.186824	0.116422	0.116422	0.116422	0.116422	0.116422	0.116422	0.116422	0.116422	0.116422
A.oleivorans_M17-343	0.124212	0.128684	0.142825	0.272468	0.347173	0.214363	0.226907	0.32599	0.32599	0.33198	0.33198	0.33198	0.33198	0.33198	0.33198	0.33198	0.337992	0.328086	0.337992	0.3409	0.3409	0.3409	0.3409	0.3409	0.3409	0.328086	0.3409	0.023524	0.0267768	0.0359394	0.0267768	0.0298312	0.0266722	0.0423213	0.0328576	0.191777	0.187958	0.204721	0.198317	0.186824	0.116422	0.116422	0.116422	0.116422	0.116422	0.116422	0.116422	0.116422	0.116422
A.oleivorans_M18-1418	0.124212	0.128684	0.142825	0.272468	0.347173	0.214363	0.226907	0.32599	0.32599	0.33198	0.33198	0.33198	0.33198	0.33198	0.33198	0.33198	0.337992	0.328086	0.337992	0.3409	0.3409	0.3409	0.3409	0.3409	0.3409	0.328086	0.3409	0.023524	0.0267768	0.0359394	0.0267768	0.0298312	0.0266722	0.0423213	0.0328576	0.191777	0.187958	0.204721	0.198317	0.186824	0.116422	0.116422	0.116422	0.116422	0.116422	0.116422	0.116422	0.116422	0.116422
A.oleivorans_M18-1464	0.124212	0.128684	0.142825	0.272468	0.347173	0.214363	0.226907	0.32599	0.32599	0.33198	0.33198	0.33198	0.33198	0.33198	0.33198	0.33198	0.337992	0.328086	0.337992	0.3409	0.3409	0.3409	0.3409	0.3409	0.3409	0.328086	0.3409	0.023524	0.0267768	0.0359394	0.0267768	0.0298312	0.0266722	0.0423213	0.0328576	0.191777	0.187958	0.204721	0.198317	0.186824	0.116422	0.116422	0.116422	0.116422	0.116422	0.116422	0.116422	0.116422	0.116422
A.oleivorans_M18-1875	0.124212	0.128684	0.142825	0.272468	0.347173	0.214363	0.226907	0.32599	0.32599	0.33198	0.33198	0.33198	0.33198	0.33198	0.33198	0.33198	0.337992	0.328086	0.337992	0.3409	0.3409	0.3409	0.3409	0.3409	0.3409	0.328086	0.3409	0.023524	0.0267768	0.0359394	0.0267768	0.0298312	0.0266722	0.0423213	0.0328576	0.191777	0.187958	0.204721	0.198317	0.186824	0.116422	0.116422	0.116422	0.116422	0.116422	0.116422	0.116422	0.116422	0.116422
A.oleivorans_M18-255	0.124212	0.128684	0.142825	0.272468	0.347173	0.214363	0.226907	0.32599	0.32599	0.33198	0.33198	0.33198	0.33198	0.33198	0.33198	0.33198	0.337992	0.328086	0.337992	0.3409	0.3409	0.3409	0.3409	0.3409	0.3409	0.328086	0.3409	0.023524	0.0267768	0.0359394	0.0267768	0.0298312	0.0266722	0.0423213	0.0328576	0.191777	0.187958	0.204721	0.198317	0.186824	0.116422	0.116422	0.116422	0.116422	0.116422	0.116422	0.116422	0.116422	0.116422
A.oleivorans_M18-260	0.124212	0.128684	0.142825	0.272468	0.347173	0.214363	0.226907	0.32599	0.32599	0.33198	0.33198	0.33198	0.33198	0.33198	0.33198	0.33198	0.337992	0.328086	0.337992	0.3409	0.3409	0.3409	0.3409	0.3409	0.3409	0.328086	0.3409	0.023524	0.0267768	0.0359394	0.0267768	0.0298312	0.0266722	0.0423213	0.0328576	0.191777	0.187958	0.204721	0.198317	0.186824	0.116422	0.116422	0.116422	0.116422	0.116422	0.116422	0.116422	0.116422	0.116422
A.oleivorans_M19-421	0.124212	0.128684	0.142825	0.272468	0.347173	0.214363	0.226907	0.32599	0.32599	0.33198	0.33198	0.33198	0.33198	0.33198	0.33198	0.33198	0.337992	0.328086	0.337992	0.3409	0.3409	0.3409	0.3409	0.3409	0.3409	0.328086	0.3409	0.023524	0.0267768	0.0359394	0.0267768	0.0298312	0.0266722	0.0423213	0.0328576	0.191777	0.187958	0.204721	0.198317	0.186824	0.116422	0.116422	0.116422	0.116422	0.116422	0.116422	0.116422	0.116422	0.116422
A.oleivorans_M19-435	0.124212	0.128684	0.142825	0.272468	0.347173	0.214363	0.226907	0.32599	0.32599	0.33198	0.33198	0.33198	0.33198	0.33198	0.33198	0.33198	0.337992	0.328086	0.337992	0.3409	0.3409	0.3409	0.3409	0.3409	0.3409	0.328086	0.3409	0.023524	0.0267768	0.0359394	0.0267768	0.0298312	0.0266722	0.0423213	0.0328576	0.191777	0.187958	0.204721	0.198317	0.186824	0.116422	0.116422	0.116422	0.116422	0.116422	0.116422	0.116422	0.116422	0.116422
A.oleivorans_M19-439	0.124212	0.128684	0.142825	0.272468	0.347173	0.214363	0.226907	0.32599	0.32599	0.33198	0.33198	0.33198	0.33198	0.33198	0.33198	0.33198	0.337992	0.328086	0.337992	0.3409	0.3409	0.3409	0.3409	0.3409	0.3409	0.328086	0.3409	0.023524	0.0267768	0.0359394	0.0267768	0.0298312	0.0266722	0.0423213	0.0328576	0.191777	0.187958	0.204721	0.198317	0.186824	0.116422	0.116422	0.116422	0.116422	0.116422	0.116422	0.116422	0.116422	0.116422
A.oleivorans_M19-479	0.124212	0.128684	0.142825	0.272468	0.347173	0.214363	0.226907	0.32599	0.32599	0.33198	0.33198	0.33198	0.33198	0.33198	0.33198	0.33198	0.337992	0.328086	0.337992	0.3409	0.3409	0.3409	0.3409	0.3409	0.3409	0.328086	0.3409	0.023524	0.0267768	0.0359394	0.0267768	0.0298312	0.0266722	0.0423213	0.0328576	0.191777	0.187958	0.204721	0.198317	0.186824	0.116422	0.116422	0.116422	0.116422	0.116422	0.116422	0.116422	0.116422	0.116422
A.oleivorans_M20-2092	0.140865	0.140865	0.150645	0.288256	0.361813	0.237974	0.242969	0.323275	0.323275	0.3292	0.3292	0.3292	0.3292	0.3292	0.3292	0.3292	0.335144	0.313749	0.335144	0.337992	0.337992	0.337992	0.337992	0.337992	0.337992	0.313749	0.337992	0.0361811	0.0396761	0.0424379	0.0396761	0.042845	0.039515	0.0489609	0.0393014	0.236144	0.237125	0.246077	0.225771	0.225771	0.125062	0.125062	0.125062	0.125062	0.125062	0.125062	0.125062	0.125062	0.125062
A.oleivorans_ref_DR1	0.120197	0.124614	0.133918	0.259495	0.361003	0.216281	0.229007	0.318945	0.318945	0.324883	0.324883	0.324883	0.324883	0.324883	0.324883	0.324883	0.330842	0.321121	0.330842	0.333655	0.333655	0.333655	0.333655	0.333655	0.333655	0.321121	0.333655	0.0144593	0.017551	0.026499	0.017551	0.0205298	0.0174842	0.0326844	0.0234935	0.193394	0.198778	0.20652	0.200026	0.188382	0.112471	0.112471	0.112471	0.112471	0.112471	0.112471	0.112471	0.112471	0.112471
A.parvus_CIP108168	0.178735	0.1842	0.174005	0.207298	0.305503	0.0952549	0.103365	0.209609	0.209609	0.210958	0.210958	0.210958	0.210958	0.210958	0.210958	0.210958	0.215751	0.203114	0.215751	0.226907	0.226907	0.226907	0.226907	0.226907	0.217162	0.203114	0.217162	0.224853	0.214363	0.237738	0.214363	0.219141	0.225413	0.236144	0.247399	0.0525275	0.0556889	0.062569	0.058942	0.0624773	0.198333	0.198333	0.198333	0.198333	0.198333	0.198333	0.198333	0.198333	0.198333
A.parvus_NIPH1103	0.178735	0.1842	0.174005	0.207298	0.305503	0.0952549	0.103365	0.209609	0.209609	0.210958	0.210958	0.210958	0.210958	0.210958	0.210958	0.210958	0.215751	0.203114	0.215751	0.226907	0.226907	0.226907	0.226907	0.226907	0.217162	0.203114	0.217162	0.224853	0.214363	0.237738	0.214363	0.219141	0.225413	0.236144	0.247399	0.0525275	0.0556889	0.062569	0.058942	0.0624773	0.198333	0.198333	0.198333	0.198333	0.198333	0.198333	0.198333	0.198333	0.198333
A.parvus_ref_DSM16617	0.178735	0.1842	0.174005	0.207298	0.305503	0.0952549	0.103365	0.209609	0.209609	0.210958	0.210958	0.210958	0.210958	0.210958	0.210958	0.210958	0.215751	0.203114	0.215751	0.226907	0.226907	0.226907	0.226907	0.226907	0.217162	0.203114	0.217162	0.224853	0.214363	0.237738	0.214363	0.219141	0.225413	0.236144	0.247399	0.0525275	0.0556889	0.062569	0.058942	0.0624773	0.198333	0.198333	0.198333	0.198333	0.198333	0.198333	0.198333	0.198333	0.198333
A.pittii_ANC4050	0.0488922	0.0523036	0.0629222	0.255032	0.286177	0.236813	0.233357	0.262578	0.262578	0.275262	0.275262	0.275262	0.275262	0.275262	0.275262	0.275262	0.280676	0.281508	0.280676	0.2828	0.2828	0.2828	0.2828	0.2828	0.2828	0.281508	0.2828	0.105727	0.118384	0.114351	0.118384	0.122237	0.110196	0.122637	0.119807	0.208611	0.210785	0.20652	0.21215	0.21215	0.014387	0.014387	0.014387	0.014387	0.014387	0.014387	0.014387	0.014387	0.014387
A.pittii_M16-3421	0.0454645	0.0488237	0.0527426	0.247399	0.288653	0.226545	0.236192	0.254741	0.254741	0.26713	0.26713	0.26713	0.26713	0.26713	0.26713	0.26713	0.272445	0.27323	0.272445	0.274462	0.274462	0.274462	0.274462	0.274462	0.274462	0.27323	0.274462	0.104532	0.109464	0.113025	0.109464	0.105727	0.108931	0.113584	0.118384	0.199689	0.213669	0.221824	0.215045	0.215045	0.00568311	0.00568311	0.00568311	0.00568311	0.00568311	0.00568311	0.00568311	0.00568311	0.00568311
A.pittii_M16-3840	0.0486239	0.0520135	0.0559983	0.252537	0.294203	0.231448	0.241253	0.259958	0.259958	0.272445	0.272445	0.272445	0.272445	0.272445	0.272445	0.272445	0.277783	0.278591	0.277783	0.279852	0.279852	0.279852	0.279852	0.279852	0.279852	0.278591	0.279852	0.108218	0.113222	0.116794	0.113222	0.109464	0.112666	0.117375	0.122237	0.195142	0.208941	0.216974	0.210277	0.210277	0.00854618	0.00854618	0.00854618	0.00854618	0.00854618	0.00854618	0.00854618	0.00854618	0.00854618
A.pittii_M16-3983	0.0454645	0.0488237	0.0527426	0.247399	0.288653	0.226545	0.236192	0.254741	0.254741	0.26713	0.26713	0.26713	0.26713	0.26713	0.26713	0.26713	0.272445	0.27323	0.272445	0.274462	0.274462	0.274462	0.274462	0.274462	0.274462	0.27323	0.274462	0.104532	0.109464	0.113025	0.109464	0.105727	0.108931	0.113584	0.118384	0.199689	0.213669	0.221824	0.215045	0.215045	0.00568311	0.00568311	0.00568311	0.00568311	0.00568311	0.00568311	0.00568311	0.00568311	0.00568311
A.pittii_M16-4010	0.0486239	0.0520135	0.0559983	0.252537	0.294203	0.231448	0.241253	0.259958	0.259958	0.272445	0.272445	0.272445	0.272445	0.272445	0.272445	0.272445	0.277783	0.278591	0.277783	0.279852	0.279852	0.279852	0.279852	0.279852	0.279852	0.278591	0.279852	0.108218	0.113222	0.116794	0.113222	0.109464	0.112666	0.117375	0.122237	0.195142	0.208941	0.216974	0.210277	0.210277	0.00854618	0.00854618	0.00854618	0.00854618	0.00854618	0.00854618	0.00854618	0.00854618	0.00854618
A.pittii_M16-553	0.0486239	0.0520135	0.0559983	0.252537	0.294203	0.231448	0.241253	0.259958	0.259958	0.272445	0.272445	0.272445	0.272445	0.272445	0.272445	0.272445	0.277783	0.278591	0.277783	0.279852	0.279852	0.279852	0.279852	0.279852	0.279852	0.278591	0.279852	0.108218	0.113222	0.116794	0.113222	0.109464	0.112666	0.117375	0.122237	0.195142	0.208941	0.216974	0.210277	0.210277	0.00854618	0.00854618	0.00854618	0.00854618	0.00854618	0.00854618	0.00854618	0.00854618	0.00854618
A.pittii_M16-573	0.0486239	0.0520135	0.0559983	0.252537	0.294203	0.231448	0.241253	0.259958	0.259958	0.272445	0.272445	0.272445	0.272445	0.272445	0.272445	0.272445	0.277783	0.278591	0.277783	0.279852	0.279852	0.279852	0.279852	0.279852	0.279852	0.278591	0.279852	0.108218	0.113222	0.116794	0.113222	0.109464	0.112666	0.117375	0.122237	0.195142	0.208941	0.216974	0.210277	0.210277	0.00854618	0.00854618	0.00854618	0.00854618	0.00854618	0.00854618	0.00854618	0.00854618	0.00854618
A.pittii_M16-683	0.0486239	0.0520135	0.0559983	0.252537	0.294203	0.231448	0.241253	0.259958	0.259958	0.272445	0.272445	0.272445	0.272445	0.272445	0.272445	0.272445	0.277783	0.278591	0.277783	0.279852	0.279852	0.279852	0.279852	0.279852	0.279852	0.278591	0.279852	0.108218	0.113222	0.116794	0.113222	0.109464	0.112666	0.117375	0.122237	0.195142	0.208941	0.216974	0.210277	0.210277	0.00854618	0.00854618	0.00854618	0.00854618	0.00854618	0.00854618	0.00854618	0.00854618	0.00854618
A.pittii_M16-994	0.0486239	0.0520135	0.0559983	0.252537	0.294203	0.231448	0.241253	0.259958	0.259958	0.272445	0.272445	0.272445	0.272445	0.272445	0.272445	0.272445	0.277783	0.278591	0.277783	0.279852	0.279852	0.279852	0.279852	0.279852	0.279852	0.278591	0.279852	0.108218	0.113222	0.116794	0.113222	0.109464	0.112666	0.117375	0.122237	0.195142	0.208941	0.216974	0.210277	0.210277	0.00854618	0.00854618	0.00854618	0.00854618	0.00854618	0.00854618	0.00854618	0.00854618	0.00854618
A.pittii_M17-1415	0.0517994	0.0552196	0.059271	0.247399	0.288653	0.236375	0.246339	0.254741	0.254741	0.26713	0.26713	0.26713	0.26713	0.26713	0.26713	0.26713	0.272445	0.27323	0.272445	0.274462	0.274462	0.274462	0.274462	0.274462	0.274462	0.27323	0.274462	0.111924	0.116999	0.120583	0.116999	0.113222	0.116422	0.121187	0.12611	0.208851	0.213669	0.231596	0.224651	0.224651	0.0114236	0.0114236	0.0114236	0.0114236	0.0114236	0.0114236	0.0114236	0.0114236	0.0114236
A.pittii_M17-1952	0.0486239	0.0520135	0.0559983	0.252537	0.294203	0.231448	0.241253	0.259958	0.259958	0.272445	0.272445	0.272445	0.272445	0.272445	0.272445	0.272445	0.277783	0.278591	0.277783	0.279852	0.279852	0.279852	0.279852	0.279852	0.279852	0.278591	0.279852	0.108218	0.113222	0.116794	0.113222	0.109464	0.112666	0.117375	0.122237	0.195142	0.208941	0.216974	0.210277	0.210277	0.00854618	0.00854618	0.00854618	0.00854618	0.00854618	0.00854618	0.00854618	0.00854618	0.00854618
A.pittii_M17-2050	0.0486239	0.0520135	0.0559983	0.252537	0.294203	0.231448	0.241253	0.259958	0.259958	0.272445	0.272445	0.272445	0.272445	0.272445	0.272445	0.272445	0.277783	0.278591	0.277783	0.279852	0.279852	0.279852	0.279852	0.279852	0.279852	0.278591	0.279852	0.108218	0.113222	0.116794	0.113222	0.109464	0.112666	0.117375	0.122237	0.195142	0.208941	0.216974	0.210277	0.210277	0.00854618	0.00854618	0.00854618	0.00854618	0.00854618	0.00854618	0.00854618	0.00854618	0.00854618
A.pittii_M17-2429	0.0454645	0.0488237	0.0527426	0.247399	0.288653	0.226545	0.236192	0.254741	0.254741	0.26713	0.26713	0.26713	0.26713	0.26713	0.26713	0.26713	0.272445	0.27323	0.272445	0.274462	0.274462	0.274462	0.274462	0.274462	0.274462	0.27323	0.274462	0.104532	0.109464	0.113025	0.109464	0.105727	0.108931	0.113584	0.118384	0.199689	0.213669	0.221824	0.215045	0.215045	0.00568311	0.00568311	0.00568311	0.00568311	0.00568311	0.00568311	0.00568311	0.00568311	0.00568311
A.pittii_M17-2673	0.0454645	0.0488237	0.0527426	0.247399	0.288653	0.226545	0.236192	0.254741	0.254741	0.26713	0.26713	0.26713	0.26713	0.26713	0.26713	0.26713	0.272445	0.27323	0.272445	0.274462	0.274462	0.274462	0.274462	0.274462	0.274462	0.27323	0.274462	0.104532	0.109464	0.113025	0.109464	0.105727	0.108931	0.113584	0.118384	0.199689	0.213669	0.221824	0.215045	0.215045	0.00568311	0.00568311	0.00568311	0.00568311	0.00568311	0.00568311	0.00568311	0.00568311	0.00568311
A.pittii_M17-2704	0.0486239	0.0520135	0.0559983	0.252537	0.294203	0.231448	0.241253	0.259958	0.259958	0.272445	0.272445	0.272445	0.272445	0.272445	0.272445	0.272445	0.277783	0.278591	0.277783	0.279852	0.279852	0.279852	0.279852	0.279852	0.279852	0.278591	0.279852	0.108218	0.113222	0.116794	0.113222	0.109464	0.112666	0.117375	0.122237	0.195142	0.208941	0.216974	0.210277	0.210277	0.00854618	0.00854618	0.00854618	0.00854618	0.00854618	0.00854618	0.00854618	0.00854618	0.00854618
A.pittii_M17-2861	0.0486239	0.0520135	0.0559983	0.252537	0.294203	0.231448	0.241253	0.259958	0.259958	0.272445	0.272445	0.272445	0.272445	0.272445	0.272445	0.272445	0.277783	0.278591	0.277783	0.279852	0.279852	0.279852	0.279852	0.279852	0.279852	0.278591	0.279852	0.108218	0.113222	0.116794	0.113222	0.109464	0.112666	0.117375	0.122237	0.195142	0.208941	0.216974	0.210277	0.210277	0.00854618	0.00854618	0.00854618	0.00854618	0.00854618	0.00854618	0.00854618	0.00854618	0.00854618
A.pittii_M17-299	0.0486239	0.0520135	0.0559983	0.252537	0.294203	0.231448	0.241253	0.259958	0.259958	0.272445	0.272445	0.272445	0.272445	0.272445	0.272445	0.272445	0.277783	0.278591	0.277783	0.279852	0.279852	0.279852	0.279852	0.279852	0.279852	0.278591	0.279852	0.108218	0.113222	0.116794	0.113222	0.109464	0.112666	0.117375	0.122237	0.195142	0.208941	0.216974	0.210277	0.210277	0.00854618	0.00854618	0.00854618	0.00854618	0.00854618	0.00854618	0.00854618	0.00854618	0.00854618
A.pittii_M17-3894	0.0486239	0.0520135	0.0559983	0.252537	0.294203	0.231448	0.241253	0.259958	0.259958	0.272445	0.272445	0.272445	0.272445	0.272445	0.272445	0.272445	0.277783	0.278591	0.277783	0.279852	0.279852	0.279852	0.279852	0.279852	0.279852	0.278591	0.279852	0.108218	0.113222	0.116794	0.113222	0.109464	0.112666	0.117375	0.122237	0.204259	0.208941	0.226698	0.219836	0.219836	0.00854618	0.00854618	0.00854618	0.00854618	0.00854618	0.00854618	0.00854618	0.00854618	0.00854618
A.pittii_M17-3895	0.0486239	0.0520135	0.0559983	0.252537	0.294203	0.231448	0.241253	0.259958	0.259958	0.272445	0.272445	0.272445	0.272445	0.272445	0.272445	0.272445	0.277783	0.278591	0.277783	0.279852	0.279852	0.279852	0.279852	0.279852	0.279852	0.278591	0.279852	0.108218	0.113222	0.116794	0.113222	0.109464	0.112666	0.117375	0.122237	0.195142	0.208941	0.216974	0.210277	0.210277	0.00854618	0.00854618	0.00854618	0.00854618	0.00854618	0.00854618	0.00854618	0.00854618	0.00854618
A.pittii_M17-4642	0.0486239	0.0520135	0.0559983	0.252537	0.294203	0.231448	0.241253	0.259958	0.259958	0.272445	0.272445	0.272445	0.272445	0.272445	0.272445	0.272445	0.277783	0.278591	0.277783	0.279852	0.279852	0.279852	0.279852	0.279852	0.279852	0.278591	0.279852	0.108218	0.113222	0.116794	0.113222	0.109464	0.112666	0.117375	0.122237	0.195142	0.208941	0.216974	0.210277	0.210277	0.00854618	0.00854618	0.00854618	0.00854618	0.00854618	0.00854618	0.00854618	0.00854618	0.00854618
A.pittii_M17-4867	0.0486239	0.0520135	0.0559983	0.252537	0.294203	0.231448	0.241253	0.259958	0.259958	0.272445	0.272445	0.272445	0.272445	0.272445	0.272445	0.272445	0.277783	0.278591	0.277783	0.279852	0.279852	0.279852	0.279852	0.279852	0.279852	0.278591	0.279852	0.108218	0.113222	0.116794	0.113222	0.109464	0.112666	0.117375	0.122237	0.195142	0.208941	0.216974	0.210277	0.210277	0.00854618	0.00854618	0.00854618	0.00854618	0.00854618	0.00854618	0.00854618	0.00854618	0.00854618
A.pittii_M18-196	0.0486239	0.0520135	0.0559983	0.252537	0.294203	0.231448	0.241253	0.259958	0.259958	0.272445	0.272445	0.272445	0.272445	0.272445	0.272445	0.272445	0.277783	0.278591	0.277783	0.279852	0.279852	0.279852	0.279852	0.279852	0.279852	0.278591	0.279852	0.108218	0.113222	0.116794	0.113222	0.109464	0.112666	0.117375	0.122237	0.195142	0.208941	0.216974	0.210277	0.210277	0.00854618	0.00854618	0.00854618	0.00854618	0.00854618	0.00854618	0.00854618	0.00854618	0.00854618
A.pittii_M18-199	0.0486239	0.0520135	0.0559983	0.252537	0.294203	0.231448	0.241253	0.259958	0.259958	0.272445	0.272445	0.272445	0.272445	0.272445	0.272445	0.272445	0.277783	0.278591	0.277783	0.279852	0.279852	0.279852	0.279852	0.279852	0.279852	0.278591	0.279852	0.108218	0.113222	0.116794	0.113222	0.109464	0.112666	0.117375	0.122237	0.195142	0.208941	0.216974	0.210277	0.210277	0.00854618	0.00854618	0.00854618	0.00854618	0.00854618	0.00854618	0.00854618	0.00854618	0.00854618
A.pittii_M18-1996	0.0486239	0.0520135	0.0559983	0.252537	0.294203	0.231448	0.241253	0.259958	0.259958	0.272445	0.272445	0.272445	0.272445	0.272445	0.272445	0.272445	0.277783	0.278591	0.277783	0.279852	0.279852	0.279852	0.279852	0.279852	0.279852	0.278591	0.279852	0.108218	0.113222	0.116794	0.113222	0.109464	0.112666	0.117375	0.122237	0.195142	0.208941	0.216974	0.210277	0.210277	0.00854618	0.00854618	0.00854618	0.00854618	0.00854618	0.00854618	0.00854618	0.00854618	0.00854618
A.pittii_M18-2174	0.0486239	0.0520135	0.0559983	0.252537	0.294203	0.231448	0.241253	0.259958	0.259958	0.272445	0.272445	0.272445	0.272445	0.272445	0.272445	0.272445	0.277783	0.278591	0.277783	0.279852	0.279852	0.279852	0.279852	0.279852	0.279852	0.278591	0.279852	0.108218	0.113222	0.116794	0.113222	0.109464	0.112666	0.117375	0.122237	0.195142	0.208941	0.216974	0.210277	0.210277	0.00854618	0.00854618	0.00854618	0.00854618	0.00854618	0.00854618	0.00854618	0.00854618	0.00854618
A.pittii_M18-2180	0.0486239	0.0520135	0.0559983	0.252537	0.294203	0.231448	0.241253	0.259958	0.259958	0.272445	0.272445	0.272445	0.272445	0.272445	0.272445	0.272445	0.277783	0.278591	0.277783	0.279852	0.279852	0.279852	0.279852	0.279852	0.279852	0.278591	0.279852	0.108218	0.113222	0.116794	0.113222	0.109464	0.112666	0.117375	0.122237	0.195142	0.208941	0.216974	0.210277	0.210277	0.00854618	0.00854618	0.00854618	0.00854618	0.00854618	0.00854618	0.00854618	0.00854618	0.00854618
A.pittii_M18-2181	0.0486239	0.0520135	0.0559983	0.252537	0.294203	0.231448	0.241253	0.259958	0.259958	0.272445	0.272445	0.272445	0.272445	0.272445	0.272445	0.272445	0.277783	0.278591	0.277783	0.279852	0.279852	0.279852	0.279852	0.279852	0.279852	0.278591	0.279852	0.108218	0.113222	0.116794	0.113222	0.109464	0.112666	0.117375	0.122237	0.195142	0.208941	0.216974	0.210277	0.210277	0.00854618	0.00854618	0.00854618	0.00854618	0.00854618	0.00854618	0.00854618	0.00854618	0.00854618
A.pittii_M18-2910	0.0486239	0.0520135	0.0559983	0.252537	0.294203	0.231448	0.241253	0.259958	0.259958	0.272445	0.272445	0.272445	0.272445	0.272445	0.272445	0.272445	0.277783	0.278591	0.277783	0.279852	0.279852	0.279852	0.279852	0.279852	0.279852	0.278591	0.279852	0.108218	0.113222	0.116794	0.113222	0.109464	0.112666	0.117375	0.122237	0.195142	0.208941	0.216974	0.210277	0.210277	0.00854618	0.00854618	0.00854618	0.00854618	0.00854618	0.00854618	0.00854618	0.00854618	0.00854618
A.pittii_M18-2911	0.0486239	0.0520135	0.0559983	0.252537	0.294203	0.231448	0.241253	0.259958	0.259958	0.272445	0.272445	0.272445	0.272445	0.272445	0.272445	0.272445	0.277783	0.278591	0.277783	0.279852	0.279852	0.279852	0.279852	0.279852	0.279852	0.278591	0.279852	0.108218	0.113222	0.116794	0.113222	0.109464	0.112666	0.117375	0.122237	0.195142	0.208941	0.216974	0.210277	0.210277	0.00854618	0.00854618	0.00854618	0.00854618	0.00854618	0.00854618	0.00854618	0.00854618	0.00854618
A.pittii_M18-3105	0.0486239	0.0520135	0.0559983	0.242286	0.283126	0.231448	0.241253	0.249548	0.249548	0.261838	0.261838	0.261838	0.261838	0.261838	0.261838	0.261838	0.26713	0.267892	0.26713	0.269094	0.269094	0.269094	0.269094	0.269094	0.269094	0.267892	0.269094	0.108218	0.113222	0.116794	0.113222	0.109464	0.112666	0.117375	0.122237	0.204259	0.21842	0.226698	0.219836	0.219836	0.00854618	0.00854618	0.00854618	0.00854618	0.00854618	0.00854618	0.00854618	0.00854618	0.00854618
A.pittii_M18-3108	0.0517994	0.0552196	0.059271	0.247399	0.288653	0.236375	0.246339	0.254741	0.254741	0.26713	0.26713	0.26713	0.26713	0.26713	0.26713	0.26713	0.272445	0.27323	0.272445	0.274462	0.274462	0.274462	0.274462	0.274462	0.274462	0.27323	0.274462	0.111924	0.116999	0.120583	0.116999	0.113222	0.116422	0.121187	0.12611	0.208851	0.213669	0.231596	0.224651	0.224651	0.0114236	0.0114236	0.0114236	0.0114236	0.0114236	0.0114236	0.0114236	0.0114236	0.0114236
A.pittii_M18-4056	0.0486239	0.0520135	0.0559983	0.252537	0.294203	0.231448	0.241253	0.259958	0.259958	0.272445	0.272445	0.272445	0.272445	0.272445	0.272445	0.272445	0.277783	0.278591	0.277783	0.279852	0.279852	0.279852	0.279852	0.279852	0.279852	0.278591	0.279852	0.108218	0.113222	0.116794	0.113222	0.109464	0.112666	0.117375	0.122237	0.195142	0.208941	0.216974	0.210277	0.210277	0.00854618	0.00854618	0.00854618	0.00854618	0.00854618	0.00854618	0.00854618	0.00854618	0.00854618
A.pittii_M18-4374	0.0486239	0.0520135	0.0559983	0.252537	0.294203	0.231448	0.241253	0.259958	0.259958	0.272445	0.272445	0.272445	0.272445	0.272445	0.272445	0.272445	0.277783	0.278591	0.277783	0.279852	0.279852	0.279852	0.279852	0.279852	0.279852	0.278591	0.279852	0.108218	0.113222	0.116794	0.113222	0.109464	0.112666	0.117375	0.122237	0.195142	0.208941	0.216974	0.210277	0.210277	0.00854618	0.00854618	0.00854618	0.00854618	0.00854618	0.00854618	0.00854618	0.00854618	0.00854618
A.pittii_M18-4630	0.0486239	0.0520135	0.0559983	0.252537	0.294203	0.231448	0.241253	0.259958	0.259958	0.272445	0.272445	0.272445	0.272445	0.272445	0.272445	0.272445	0.277783	0.278591	0.277783	0.279852	0.279852	0.279852	0.279852	0.279852	0.279852	0.278591	0.279852	0.108218	0.113222	0.116794	0.113222	0.109464	0.112666	0.117375	0.122237	0.195142	0.208941	0.216974	0.210277	0.210277	0.00854618	0.00854618	0.00854618	0.00854618	0.00854618	0.00854618	0.00854618	0.00854618	0.00854618
A.pittii_M18-664	0.0486239	0.0520135	0.0559983	0.252537	0.294203	0.231448	0.241253	0.259958	0.259958	0.272445	0.272445	0.272445	0.272445	0.272445	0.272445	0.272445	0.277783	0.278591	0.277783	0.279852	0.279852	0.279852	0.279852	0.279852	0.279852	0.278591	0.279852	0.108218	0.113222	0.116794	0.113222	0.109464	0.112666	0.117375	0.122237	0.195142	0.208941	0.216974	0.210277	0.210277	0.00854618	0.00854618	0.00854618	0.00854618	0.00854618	0.00854618	0.00854618	0.00854618	0.00854618
A.pittii_M19-1712	0.0486239	0.0520135	0.0559983	0.252537	0.294203	0.231448	0.241253	0.259958	0.259958	0.272445	0.272445	0.272445	0.272445	0.272445	0.272445	0.272445	0.277783	0.278591	0.277783	0.279852	0.279852	0.279852	0.279852	0.279852	0.279852	0.278591	0.279852	0.108218	0.113222	0.116794	0.113222	0.109464	0.112666	0.117375	0.122237	0.195142	0.208941	0.216974	0.210277	0.210277	0.00854618	0.00854618	0.00854618	0.00854618	0.00854618	0.00854618	0.00854618	0.00854618	0.00854618
A.pittii_M19-2075	0.0486239	0.0520135	0.0559983	0.252537	0.294203	0.231448	0.241253	0.259958	0.259958	0.272445	0.272445	0.272445	0.272445	0.272445	0.272445	0.272445	0.277783	0.278591	0.277783	0.279852	0.279852	0.279852	0.279852	0.279852	0.279852	0.278591	0.279852	0.108218	0.113222	0.116794	0.113222	0.109464	0.112666	0.117375	0.122237	0.195142	0.208941	0.216974	0.210277	0.210277	0.00854618	0.00854618	0.00854618	0.00854618	0.00854618	0.00854618	0.00854618	0.00854618	0.00854618
A.pittii_M19-2515	0.0486239	0.0520135	0.0559983	0.252537	0.294203	0.231448	0.241253	0.259958	0.259958	0.272445	0.272445	0.272445	0.272445	0.272445	0.272445	0.272445	0.277783	0.278591	0.277783	0.279852	0.279852	0.279852	0.279852	0.279852	0.279852	0.278591	0.279852	0.108218	0.113222	0.116794	0.113222	0.109464	0.112666	0.117375	0.122237	0.195142	0.208941	0.216974	0.210277	0.210277	0.00854618	0.00854618	0.00854618	0.00854618	0.00854618	0.00854618	0.00854618	0.00854618	0.00854618
A.pittii_M19-3543	0.0486239	0.0520135	0.0559983	0.252537	0.294203	0.231448	0.241253	0.259958	0.259958	0.272445	0.272445	0.272445	0.272445	0.272445	0.272445	0.272445	0.277783	0.278591	0.277783	0.279852	0.279852	0.279852	0.279852	0.279852	0.279852	0.278591	0.279852	0.108218	0.113222	0.116794	0.113222	0.109464	0.112666	0.117375	0.122237	0.195142	0.208941	0.216974	0.210277	0.210277	0.00854618	0.00854618	0.00854618	0.00854618	0.00854618	0.00854618	0.00854618	0.00854618	0.00854618
A.pittii_M19-3710	0.0486239	0.0520135	0.0559983	0.252537	0.294203	0.231448	0.241253	0.259958	0.259958	0.272445	0.272445	0.272445	0.272445	0.272445	0.272445	0.272445	0.277783	0.278591	0.277783	0.279852	0.279852	0.279852	0.279852	0.279852	0.279852	0.278591	0.279852	0.108218	0.113222	0.116794	0.113222	0.109464	0.112666	0.117375	0.122237	0.195142	0.208941	0.216974	0.210277	0.210277	0.00854618	0.00854618	0.00854618	0.00854618	0.00854618	0.00854618	0.00854618	0.00854618	0.00854618
A.pittii_M19-3714	0.0486239	0.0520135	0.0559983	0.252537	0.294203	0.231448	0.241253	0.259958	0.259958	0.272445	0.272445	0.272445	0.272445	0.272445	0.272445	0.272445	0.277783	0.278591	0.277783	0.279852	0.279852	0.279852	0.279852	0.279852	0.279852	0.278591	0.279852	0.108218	0.113222	0.116794	0.113222	0.109464	0.112666	0.117375	0.122237	0.195142	0.208941	0.216974	0.210277	0.210277	0.00854618	0.00854618	0.00854618	0.00854618	0.00854618	0.00854618	0.00854618	0.00854618	0.00854618
A.pittii_M19-4980	0.0517994	0.0552196	0.059271	0.247399	0.288653	0.236375	0.246339	0.254741	0.254741	0.26713	0.26713	0.26713	0.26713	0.26713	0.26713	0.26713	0.272445	0.27323	0.272445	0.274462	0.274462	0.274462	0.274462	0.274462	0.274462	0.27323	0.274462	0.111924	0.116999	0.120583	0.116999	0.113222	0.116422	0.121187	0.12611	0.208851	0.213669	0.231596	0.224651	0.224651	0.0114236	0.0114236	0.0114236	0.0114236	0.0114236	0.0114236	0.0114236	0.0114236	0.0114236
A.pittii_M19-5119	0.0486239	0.0520135	0.0559983	0.252537	0.294203	0.231448	0.241253	0.259958	0.259958	0.272445	0.272445	0.272445	0.272445	0.272445	0.272445	0.272445	0.277783	0.278591	0.277783	0.279852	0.279852	0.279852	0.279852	0.279852	0.279852	0.278591	0.279852	0.108218	0.113222	0.116794	0.113222	0.109464	0.112666	0.117375	0.122237	0.195142	0.208941	0.216974	0.210277	0.210277	0.00854618	0.00854618	0.00854618	0.00854618	0.00854618	0.00854618	0.00854618	0.00854618	0.00854618
A.pittii_M19-5349	0.0486239	0.0520135	0.0559983	0.252537	0.294203	0.231448	0.241253	0.259958	0.259958	0.272445	0.272445	0.272445	0.272445	0.272445	0.272445	0.272445	0.277783	0.278591	0.277783	0.279852	0.279852	0.279852	0.279852	0.279852	0.279852	0.278591	0.279852	0.108218	0.113222	0.116794	0.113222	0.109464	0.112666	0.117375	0.122237	0.195142	0.208941	0.216974	0.210277	0.210277	0.00854618	0.00854618	0.00854618	0.00854618	0.00854618	0.00854618	0.00854618	0.00854618	0.00854618
A.pittii_M19-5798	0.0486239	0.0520135	0.0559983	0.252537	0.294203	0.231448	0.241253	0.259958	0.259958	0.272445	0.272445	0.272445	0.272445	0.272445	0.272445	0.272445	0.277783	0.278591	0.277783	0.279852	0.279852	0.279852	0.279852	0.279852	0.279852	0.278591	0.279852	0.108218	0.113222	0.116794	0.113222	0.109464	0.112666	0.117375	0.122237	0.195142	0.208941	0.216974	0.210277	0.210277	0.00854618	0.00854618	0.00854618	0.00854618	0.00854618	0.00854618	0.00854618	0.00854618	0.00854618
A.pittii_M19-603	0.0486239	0.0520135	0.0559983	0.252537	0.294203	0.231448	0.241253	0.259958	0.259958	0.272445	0.272445	0.272445	0.272445	0.272445	0.272445	0.272445	0.277783	0.278591	0.277783	0.279852	0.279852	0.279852	0.279852	0.279852	0.279852	0.278591	0.279852	0.108218	0.113222	0.116794	0.113222	0.109464	0.112666	0.117375	0.122237	0.204259	0.208941	0.226698	0.219836	0.219836	0.00854618	0.00854618	0.00854618	0.00854618	0.00854618	0.00854618	0.00854618	0.00854618	0.00854618
A.pittii_M19-778	0.0486239	0.0520135	0.0559983	0.252537	0.294203	0.231448	0.241253	0.259958	0.259958	0.272445	0.272445	0.272445	0.272445	0.272445	0.272445	0.272445	0.277783	0.278591	0.277783	0.279852	0.279852	0.279852	0.279852	0.279852	0.279852	0.278591	0.279852	0.108218	0.113222	0.116794	0.113222	0.109464	0.112666	0.117375	0.122237	0.195142	0.208941	0.216974	0.210277	0.210277	0.00854618	0.00854618	0.00854618	0.00854618	0.00854618	0.00854618	0.00854618	0.00854618	0.00854618
A.pittii_M20-1331	0.0486239	0.0520135	0.0559983	0.252537	0.294203	0.231448	0.241253	0.259958	0.259958	0.272445	0.272445	0.272445	0.272445	0.272445	0.272445	0.272445	0.277783	0.278591	0.277783	0.279852	0.279852	0.279852	0.279852	0.279852	0.279852	0.278591	0.279852	0.108218	0.113222	0.116794	0.113222	0.109464	0.112666	0.117375	0.122237	0.195142	0.208941	0.216974	0.210277	0.210277	0.00854618	0.00854618	0.00854618	0.00854618	0.00854618	0.00854618	0.00854618	0.00854618	0.00854618
A.pittii_M20-1709	0.0517994	0.0552196	0.059271	0.247399	0.288653	0.236375	0.246339	0.254741	0.254741	0.26713	0.26713	0.26713	0.26713	0.26713	0.26713	0.26713	0.272445	0.27323	0.272445	0.274462	0.274462	0.274462	0.274462	0.274462	0.274462	0.27323	0.274462	0.111924	0.116999	0.120583	0.116999	0.113222	0.116422	0.121187	0.12611	0.208851	0.213669	0.231596	0.224651	0.224651	0.0114236	0.0114236	0.0114236	0.0114236	0.0114236	0.0114236	0.0114236	0.0114236	0.0114236
A.pittii_M20-1884	0.0486239	0.0520135	0.0559983	0.252537	0.294203	0.231448	0.241253	0.259958	0.259958	0.272445	0.272445	0.272445	0.272445	0.272445	0.272445	0.272445	0.277783	0.278591	0.277783	0.279852	0.279852	0.279852	0.279852	0.279852	0.279852	0.278591	0.279852	0.108218	0.113222	0.116794	0.113222	0.109464	0.112666	0.117375	0.122237	0.195142	0.208941	0.216974	0.210277	0.210277	0.00854618	0.00854618	0.00854618	0.00854618	0.00854618	0.00854618	0.00854618	0.00854618	0.00854618
A.pittii_M20-2042	0.0486239	0.0520135	0.0559983	0.252537	0.294203	0.231448	0.241253	0.259958	0.259958	0.272445	0.272445	0.272445	0.272445	0.272445	0.272445	0.272445	0.277783	0.278591	0.277783	0.279852	0.279852	0.279852	0.279852	0.279852	0.279852	0.278591	0.279852	0.108218	0.113222	0.116794	0.113222	0.109464	0.112666	0.117375	0.122237	0.195142	0.208941	0.216974	0.210277	0.210277	0.00854618	0.00854618	0.00854618	0.00854618	0.00854618	0.00854618	0.00854618	0.00854618	0.00854618
A.pittii_M20-2043	0.0486239	0.0520135	0.0559983	0.252537	0.294203	0.231448	0.241253	0.259958	0.259958	0.272445	0.272445	0.272445	0.272445	0.272445	0.272445	0.272445	0.277783	0.278591	0.277783	0.279852	0.279852	0.279852	0.279852	0.279852	0.279852	0.278591	0.279852	0.108218	0.113222	0.116794	0.113222	0.109464	0.112666	0.117375	0.122237	0.195142	0.208941	0.216974	0.210277	0.210277	0.00854618	0.00854618	0.00854618	0.00854618	0.00854618	0.00854618	0.00854618	0.00854618	0.00854618
A.pittii_M20-2268	0.0486239	0.0520135	0.0559983	0.252537	0.294203	0.231448	0.241253	0.259958	0.259958	0.272445	0.272445	0.272445	0.272445	0.272445	0.272445	0.272445	0.277783	0.278591	0.277783	0.279852	0.279852	0.279852	0.279852	0.279852	0.279852	0.278591	0.279852	0.108218	0.113222	0.116794	0.113222	0.109464	0.112666	0.117375	0.122237	0.195142	0.208941	0.216974	0.210277	0.210277	0.00854618	0.00854618	0.00854618	0.00854618	0.00854618	0.00854618	0.00854618	0.00854618	0.00854618
A.pittii_M20-2562	0.0452803	0.0486239	0.0525222	0.235575	0.275541	0.228057	0.22463	0.242678	0.242678	0.254741	0.254741	0.254741	0.254741	0.254741	0.254741	0.254741	0.259958	0.260684	0.259958	0.261838	0.261838	0.261838	0.261838	0.261838	0.261838	0.260684	0.261838	0.100864	0.105727	0.109275	0.105727	0.102011	0.105215	0.109813	0.114553	0.200919	0.202959	0.210785	0.204237	0.204237	0.00566234	0.00566234	0.00566234	0.00566234	0.00566234	0.00566234	0.00566234	0.00566234	0.00566234
A.pittii_M20-283	0.0486239	0.0520135	0.0559983	0.252537	0.294203	0.231448	0.241253	0.259958	0.259958	0.272445	0.272445	0.272445	0.272445	0.272445	0.272445	0.272445	0.277783	0.278591	0.277783	0.279852	0.279852	0.279852	0.279852	0.279852	0.279852	0.278591	0.279852	0.108218	0.113222	0.116794	0.113222	0.109464	0.112666	0.117375	0.122237	0.195142	0.208941	0.216974	0.210277	0.210277	0.00854618	0.00854618	0.00854618	0.00854618	0.00854618	0.00854618	0.00854618	0.00854618	0.00854618
A.pittii_M20-3494	0.0486239	0.0520135	0.0559983	0.252537	0.294203	0.231448	0.241253	0.259958	0.259958	0.272445	0.272445	0.272445	0.272445	0.272445	0.272445	0.272445	0.277783	0.278591	0.277783	0.279852	0.279852	0.279852	0.279852	0.279852	0.279852	0.278591	0.279852	0.108218	0.113222	0.116794	0.113222	0.109464	0.112666	0.117375	0.122237	0.195142	0.208941	0.216974	0.210277	0.210277	0.00854618	0.00854618	0.00854618	0.00854618	0.00854618	0.00854618	0.00854618	0.00854618	0.00854618
A.pittii_M20-3662	0.0454645	0.0488237	0.0527426	0.247399	0.288653	0.226545	0.236192	0.254741	0.254741	0.26713	0.26713	0.26713	0.26713	0.26713	0.26713	0.26713	0.272445	0.27323	0.272445	0.274462	0.274462	0.274462	0.274462	0.274462	0.274462	0.27323	0.274462	0.104532	0.109464	0.113025	0.109464	0.105727	0.108931	0.113584	0.118384	0.199689	0.213669	0.221824	0.215045	0.215045	0.00568311	0.00568311	0.00568311	0.00568311	0.00568311	0.00568311	0.00568311	0.00568311	0.00568311
A.pittii_M20-3760	0.0486239	0.0520135	0.0559983	0.252537	0.294203	0.231448	0.241253	0.259958	0.259958	0.272445	0.272445	0.272445	0.272445	0.272445	0.272445	0.272445	0.277783	0.278591	0.277783	0.279852	0.279852	0.279852	0.279852	0.279852	0.279852	0.278591	0.279852	0.108218	0.113222	0.116794	0.113222	0.109464	0.112666	0.117375	0.122237	0.195142	0.208941	0.216974	0.210277	0.210277	0.00854618	0.00854618	0.00854618	0.00854618	0.00854618	0.00854618	0.00854618	0.00854618	0.00854618
A.pittii_M20-431	0.0486239	0.0520135	0.0559983	0.252537	0.294203	0.231448	0.241253	0.259958	0.259958	0.272445	0.272445	0.272445	0.272445	0.272445	0.272445	0.272445	0.277783	0.278591	0.277783	0.279852	0.279852	0.279852	0.279852	0.279852	0.279852	0.278591	0.279852	0.108218	0.113222	0.116794	0.113222	0.109464	0.112666	0.117375	0.122237	0.195142	0.208941	0.216974	0.210277	0.210277	0.00854618	0.00854618	0.00854618	0.00854618	0.00854618	0.00854618	0.00854618	0.00854618	0.00854618
A.pittii_M20-4358	0.0486239	0.0520135	0.0559983	0.252537	0.294203	0.231448	0.241253	0.259958	0.259958	0.272445	0.272445	0.272445	0.272445	0.272445	0.272445	0.272445	0.277783	0.278591	0.277783	0.279852	0.279852	0.279852	0.279852	0.279852	0.279852	0.278591	0.279852	0.108218	0.113222	0.116794	0.113222	0.109464	0.112666	0.117375	0.122237	0.195142	0.208941	0.216974	0.210277	0.210277	0.00854618	0.00854618	0.00854618	0.00854618	0.00854618	0.00854618	0.00854618	0.00854618	0.00854618
A.pittii_M20-4491	0.0486239	0.0520135	0.0559983	0.252537	0.294203	0.231448	0.241253	0.259958	0.259958	0.272445	0.272445	0.272445	0.272445	0.272445	0.272445	0.272445	0.277783	0.278591	0.277783	0.279852	0.279852	0.279852	0.279852	0.279852	0.279852	0.278591	0.279852	0.108218	0.113222	0.116794	0.113222	0.109464	0.112666	0.117375	0.122237	0.195142	0.208941	0.216974	0.210277	0.210277	0.00854618	0.00854618	0.00854618	0.00854618	0.00854618	0.00854618	0.00854618	0.00854618	0.00854618
A.pittii_M20-4511	0.0520135	0.0554502	0.0595239	0.245683	0.302131	0.225056	0.234585	0.252942	0.252942	0.265199	0.265199	0.265199	0.265199	0.265199	0.265199	0.265199	0.270464	0.271234	0.270464	0.272445	0.272445	0.272445	0.272445	0.272445	0.272445	0.271234	0.272445	0.104032	0.108931	0.112471	0.108931	0.105215	0.108403	0.113025	0.117792	0.198476	0.212313	0.220377	0.213669	0.213669	0.0114661	0.0114661	0.0114661	0.0114661	0.0114661	0.0114661	0.0114661	0.0114661	0.0114661
A.pittii_M20-4672	0.0454645	0.0488237	0.0527426	0.247399	0.288653	0.226545	0.236192	0.254741	0.254741	0.26713	0.26713	0.26713	0.26713	0.26713	0.26713	0.26713	0.272445	0.27323	0.272445	0.274462	0.274462	0.274462	0.274462	0.274462	0.274462	0.27323	0.274462	0.104532	0.109464	0.113025	0.109464	0.105727	0.108931	0.113584	0.118384	0.199689	0.213669	0.221824	0.215045	0.215045	0.00568311	0.00568311	0.00568311	0.00568311	0.00568311	0.00568311	0.00568311	0.00568311	0.00568311
A.pittii_M20-4724	0.0486239	0.0520135	0.0559983	0.252537	0.294203	0.231448	0.241253	0.259958	0.259958	0.272445	0.272445	0.272445	0.272445	0.272445	0.272445	0.272445	0.277783	0.278591	0.277783	0.279852	0.279852	0.279852	0.279852	0.279852	0.279852	0.278591	0.279852	0.108218	0.113222	0.116794	0.113222	0.109464	0.112666	0.117375	0.122237	0.195142	0.208941	0.216974	0.210277	0.210277	0.00854618	0.00854618	0.00854618	0.00854618	0.00854618	0.00854618	0.00854618	0.00854618	0.00854618
A.pittii_M20-714	0.0454645	0.0488237	0.0527426	0.247399	0.288653	0.226545	0.236192	0.254741	0.254741	0.26713	0.26713	0.26713	0.26713	0.26713	0.26713	0.26713	0.272445	0.27323	0.272445	0.274462	0.274462	0.274462	0.274462	0.274462	0.274462	0.27323	0.274462	0.104532	0.109464	0.113025	0.109464	0.105727	0.108931	0.113584	0.118384	0.199689	0.213669	0.221824	0.215045	0.215045	0.00568311	0.00568311	0.00568311	0.00568311	0.00568311	0.00568311	0.00568311	0.00568311	0.00568311
A.pittii_M21-1423	0.0486239	0.0520135	0.0559983	0.252537	0.294203	0.231448	0.241253	0.259958	0.259958	0.272445	0.272445	0.272445	0.272445	0.272445	0.272445	0.272445	0.277783	0.278591	0.277783	0.279852	0.279852	0.279852	0.279852	0.279852	0.279852	0.278591	0.279852	0.108218	0.113222	0.116794	0.113222	0.109464	0.112666	0.117375	0.122237	0.195142	0.208941	0.216974	0.210277	0.210277	0.00854618	0.00854618	0.00854618	0.00854618	0.00854618	0.00854618	0.00854618	0.00854618	0.00854618
A.pittii_M21-1440	0.0486239	0.0520135	0.0559983	0.252537	0.294203	0.231448	0.241253	0.259958	0.259958	0.272445	0.272445	0.272445	0.272445	0.272445	0.272445	0.272445	0.277783	0.278591	0.277783	0.279852	0.279852	0.279852	0.279852	0.279852	0.279852	0.278591	0.279852	0.108218	0.113222	0.116794	0.113222	0.109464	0.112666	0.117375	0.122237	0.195142	0.208941	0.216974	0.210277	0.210277	0.00854618	0.00854618	0.00854618	0.00854618	0.00854618	0.00854618	0.00854618	0.00854618	0.00854618
A.pittii_M21-1443	0.0486239	0.0520135	0.0559983	0.252537	0.294203	0.231448	0.241253	0.259958	0.259958	0.272445	0.272445	0.272445	0.272445	0.272445	0.272445	0.272445	0.277783	0.278591	0.277783	0.279852	0.279852	0.279852	0.279852	0.279852	0.279852	0.278591	0.279852	0.108218	0.113222	0.116794	0.113222	0.109464	0.112666	0.117375	0.122237	0.195142	0.208941	0.216974	0.210277	0.210277	0.00854618	0.00854618	0.00854618	0.00854618	0.00854618	0.00854618	0.00854618	0.00854618	0.00854618
A.pittii_M21-2352	0.0486239	0.0520135	0.0559983	0.252537	0.294203	0.231448	0.241253	0.259958	0.259958	0.272445	0.272445	0.272445	0.272445	0.272445	0.272445	0.272445	0.277783	0.278591	0.277783	0.279852	0.279852	0.279852	0.279852	0.279852	0.279852	0.278591	0.279852	0.108218	0.113222	0.116794	0.113222	0.109464	0.112666	0.117375	0.122237	0.195142	0.208941	0.216974	0.210277	0.210277	0.00854618	0.00854618	0.00854618	0.00854618	0.00854618	0.00854618	0.00854618	0.00854618	0.00854618
A.pittii_M21-237	0.0454645	0.0488237	0.0527426	0.247399	0.288653	0.226545	0.236192	0.254741	0.254741	0.26713	0.26713	0.26713	0.26713	0.26713	0.26713	0.26713	0.272445	0.27323	0.272445	0.274462	0.274462	0.274462	0.274462	0.274462	0.274462	0.27323	0.274462	0.104532	0.109464	0.113025	0.109464	0.105727	0.108931	0.113584	0.118384	0.199689	0.213669	0.221824	0.215045	0.215045	0.00568311	0.00568311	0.00568311	0.00568311	0.00568311	0.00568311	0.00568311	0.00568311	0.00568311
A.pittii_M21-3158	0.0486239	0.0520135	0.0559983	0.252537	0.294203	0.231448	0.241253	0.259958	0.259958	0.272445	0.272445	0.272445	0.272445	0.272445	0.272445	0.272445	0.277783	0.278591	0.277783	0.279852	0.279852	0.279852	0.279852	0.279852	0.279852	0.278591	0.279852	0.108218	0.113222	0.116794	0.113222	0.109464	0.112666	0.117375	0.122237	0.195142	0.208941	0.216974	0.210277	0.210277	0.00854618	0.00854618	0.00854618	0.00854618	0.00854618	0.00854618	0.00854618	0.00854618	0.00854618
A.pittii_M21-3283	0.0486239	0.0520135	0.0559983	0.252537	0.294203	0.231448	0.241253	0.259958	0.259958	0.272445	0.272445	0.272445	0.272445	0.272445	0.272445	0.272445	0.277783	0.278591	0.277783	0.279852	0.279852	0.279852	0.279852	0.279852	0.279852	0.278591	0.279852	0.108218	0.113222	0.116794	0.113222	0.109464	0.112666	0.117375	0.122237	0.195142	0.208941	0.216974	0.210277	0.210277	0.00854618	0.00854618	0.00854618	0.00854618	0.00854618	0.00854618	0.00854618	0.00854618	0.00854618
A.pittii_M21-3295	0.0486239	0.0520135	0.0559983	0.252537	0.294203	0.231448	0.241253	0.259958	0.259958	0.272445	0.272445	0.272445	0.272445	0.272445	0.272445	0.272445	0.277783	0.278591	0.277783	0.279852	0.279852	0.279852	0.279852	0.279852	0.279852	0.278591	0.279852	0.108218	0.113222	0.116794	0.113222	0.109464	0.112666	0.117375	0.122237	0.195142	0.208941	0.216974	0.210277	0.210277	0.00854618	0.00854618	0.00854618	0.00854618	0.00854618	0.00854618	0.00854618	0.00854618	0.00854618
A.pittii_M21-3297	0.0486239	0.0520135	0.0559983	0.252537	0.294203	0.231448	0.241253	0.259958	0.259958	0.272445	0.272445	0.272445	0.272445	0.272445	0.272445	0.272445	0.277783	0.278591	0.277783	0.279852	0.279852	0.279852	0.279852	0.279852	0.279852	0.278591	0.279852	0.108218	0.113222	0.116794	0.113222	0.109464	0.112666	0.117375	0.122237	0.195142	0.208941	0.216974	0.210277	0.210277	0.00854618	0.00854618	0.00854618	0.00854618	0.00854618	0.00854618	0.00854618	0.00854618	0.00854618
A.pittii_M21-3585	0.0486239	0.0520135	0.0559983	0.252537	0.294203	0.231448	0.241253	0.259958	0.259958	0.272445	0.272445	0.272445	0.272445	0.272445	0.272445	0.272445	0.277783	0.278591	0.277783	0.279852	0.279852	0.279852	0.279852	0.279852	0.279852	0.278591	0.279852	0.108218	0.113222	0.116794	0.113222	0.109464	0.112666	0.117375	0.122237	0.195142	0.208941	0.216974	0.210277	0.210277	0.00854618	0.00854618	0.00854618	0.00854618	0.00854618	0.00854618	0.00854618	0.00854618	0.00854618
A.pittii_M21-865	0.0486239	0.0520135	0.0559983	0.252537	0.294203	0.231448	0.241253	0.259958	0.259958	0.272445	0.272445	0.272445	0.272445	0.272445	0.272445	0.272445	0.277783	0.278591	0.277783	0.279852	0.279852	0.279852	0.279852	0.279852	0.279852	0.278591	0.279852	0.108218	0.113222	0.116794	0.113222	0.109464	0.112666	0.117375	0.122237	0.195142	0.208941	0.216974	0.210277	0.210277	0.00854618	0.00854618	0.00854618	0.00854618	0.00854618	0.00854618	0.00854618	0.00854618	0.00854618
A.pittii_M21-874	0.0486239	0.0520135	0.0559983	0.252537	0.294203	0.231448	0.241253	0.259958	0.259958	0.272445	0.272445	0.272445	0.272445	0.272445	0.272445	0.272445	0.277783	0.278591	0.277783	0.279852	0.279852	0.279852	0.279852	0.279852	0.279852	0.278591	0.279852	0.108218	0.113222	0.116794	0.113222	0.109464	0.112666	0.117375	0.122237	0.195142	0.208941	0.216974	0.210277	0.210277	0.00854618	0.00854618	0.00854618	0.00854618	0.00854618	0.00854618	0.00854618	0.00854618	0.00854618
A.pittii_M21-875	0.0486239	0.0520135	0.0559983	0.252537	0.294203	0.231448	0.241253	0.259958	0.259958	0.272445	0.272445	0.272445	0.272445	0.272445	0.272445	0.272445	0.277783	0.278591	0.277783	0.279852	0.279852	0.279852	0.279852	0.279852	0.279852	0.278591	0.279852	0.108218	0.113222	0.116794	0.113222	0.109464	0.112666	0.117375	0.122237	0.195142	0.208941	0.216974	0.210277	0.210277	0.00854618	0.00854618	0.00854618	0.00854618	0.00854618	0.00854618	0.00854618	0.00854618	0.00854618
A.pittii_M21-876	0.0486239	0.0520135	0.0559983	0.252537	0.294203	0.231448	0.241253	0.259958	0.259958	0.272445	0.272445	0.272445	0.272445	0.272445	0.272445	0.272445	0.277783	0.278591	0.277783	0.279852	0.279852	0.279852	0.279852	0.279852	0.279852	0.278591	0.279852	0.108218	0.113222	0.116794	0.113222	0.109464	0.112666	0.117375	0.122237	0.195142	0.208941	0.216974	0.210277	0.210277	0.00854618	0.00854618	0.00854618	0.00854618	0.00854618	0.00854618	0.00854618	0.00854618	0.00854618
A.pittii_M21-877	0.0486239	0.0520135	0.0559983	0.252537	0.294203	0.231448	0.241253	0.259958	0.259958	0.272445	0.272445	0.272445	0.272445	0.272445	0.272445	0.272445	0.277783	0.278591	0.277783	0.279852	0.279852	0.279852	0.279852	0.279852	0.279852	0.278591	0.279852	0.108218	0.113222	0.116794	0.113222	0.109464	0.112666	0.117375	0.122237	0.195142	0.208941	0.216974	0.210277	0.210277	0.00854618	0.00854618	0.00854618	0.00854618	0.00854618	0.00854618	0.00854618	0.00854618	0.00854618
A.pittii_M21-878	0.0486239	0.0520135	0.0559983	0.252537	0.294203	0.231448	0.241253	0.259958	0.259958	0.272445	0.272445	0.272445	0.272445	0.272445	0.272445	0.272445	0.277783	0.278591	0.277783	0.279852	0.279852	0.279852	0.279852	0.279852	0.279852	0.278591	0.279852	0.108218	0.113222	0.116794	0.113222	0.109464	0.112666	0.117375	0.122237	0.195142	0.208941	0.216974	0.210277	0.210277	0.00854618	0.00854618	0.00854618	0.00854618	0.00854618	0.00854618	0.00854618	0.00854618	0.00854618
A.pittii_M22-1913	0.0486239	0.0520135	0.0559983	0.252537	0.294203	0.231448	0.241253	0.259958	0.259958	0.272445	0.272445	0.272445	0.272445	0.272445	0.272445	0.272445	0.277783	0.278591	0.277783	0.279852	0.279852	0.279852	0.279852	0.279852	0.279852	0.278591	0.279852	0.108218	0.113222	0.116794	0.113222	0.109464	0.112666	0.117375	0.122237	0.195142	0.208941	0.216974	0.210277	0.210277	0.00854618	0.00854618	0.00854618	0.00854618	0.00854618	0.00854618	0.00854618	0.00854618	0.00854618
A.pittii_M22-211	0.0454645	0.0488237	0.0527426	0.247399	0.288653	0.226545	0.236192	0.254741	0.254741	0.26713	0.26713	0.26713	0.26713	0.26713	0.26713	0.26713	0.272445	0.27323	0.272445	0.274462	0.274462	0.274462	0.274462	0.274462	0.274462	0.27323	0.274462	0.104532	0.109464	0.113025	0.109464	0.105727	0.108931	0.113584	0.118384	0.199689	0.213669	0.221824	0.215045	0.215045	0.00568311	0.00568311	0.00568311	0.00568311	0.00568311	0.00568311	0.00568311	0.00568311	0.00568311
A.pittii_M22-2403	0.0486239	0.0520135	0.0559983	0.252537	0.294203	0.231448	0.241253	0.259958	0.259958	0.272445	0.272445	0.272445	0.272445	0.272445	0.272445	0.272445	0.277783	0.278591	0.277783	0.279852	0.279852	0.279852	0.279852	0.279852	0.279852	0.278591	0.279852	0.108218	0.113222	0.116794	0.113222	0.109464	0.112666	0.117375	0.122237	0.195142	0.208941	0.216974	0.210277	0.210277	0.00854618	0.00854618	0.00854618	0.00854618	0.00854618	0.00854618	0.00854618	0.00854618	0.00854618
A.pittii_M22-247	0.0454645	0.0488237	0.0527426	0.247399	0.288653	0.226545	0.236192	0.254741	0.254741	0.26713	0.26713	0.26713	0.26713	0.26713	0.26713	0.26713	0.272445	0.27323	0.272445	0.274462	0.274462	0.274462	0.274462	0.274462	0.274462	0.27323	0.274462	0.104532	0.109464	0.113025	0.109464	0.105727	0.108931	0.113584	0.118384	0.199689	0.213669	0.221824	0.215045	0.215045	0.00568311	0.00568311	0.00568311	0.00568311	0.00568311	0.00568311	0.00568311	0.00568311	0.00568311
A.pittii_M22-2474	0.0486239	0.0520135	0.0559983	0.252537	0.294203	0.231448	0.241253	0.259958	0.259958	0.272445	0.272445	0.272445	0.272445	0.272445	0.272445	0.272445	0.277783	0.278591	0.277783	0.279852	0.279852	0.279852	0.279852	0.279852	0.279852	0.278591	0.279852	0.108218	0.113222	0.116794	0.113222	0.109464	0.112666	0.117375	0.122237	0.195142	0.208941	0.216974	0.210277	0.210277	0.00854618	0.00854618	0.00854618	0.00854618	0.00854618	0.00854618	0.00854618	0.00854618	0.00854618
A.pittii_M22-251	0.0486239	0.0520135	0.0559983	0.252537	0.294203	0.231448	0.241253	0.259958	0.259958	0.272445	0.272445	0.272445	0.272445	0.272445	0.272445	0.272445	0.277783	0.278591	0.277783	0.279852	0.279852	0.279852	0.279852	0.279852	0.279852	0.278591	0.279852	0.108218	0.113222	0.116794	0.113222	0.109464	0.112666	0.117375	0.122237	0.195142	0.208941	0.216974	0.210277	0.210277	0.00854618	0.00854618	0.00854618	0.00854618	0.00854618	0.00854618	0.00854618	0.00854618	0.00854618
A.pittii_M22-278	0.0517994	0.0552196	0.059271	0.257699	0.299777	0.226545	0.246339	0.254741	0.254741	0.26713	0.26713	0.26713	0.26713	0.26713	0.26713	0.26713	0.272445	0.27323	0.272445	0.274462	0.274462	0.274462	0.274462	0.274462	0.274462	0.27323	0.274462	0.104532	0.109464	0.113025	0.109464	0.105727	0.108931	0.121187	0.118384	0.190618	0.204237	0.21215	0.205535	0.205535	0.0114236	0.0114236	0.0114236	0.0114236	0.0114236	0.0114236	0.0114236	0.0114236	0.0114236
A.pittii_M22-2835	0.0454645	0.0488237	0.0527426	0.247399	0.288653	0.226545	0.236192	0.254741	0.254741	0.26713	0.26713	0.26713	0.26713	0.26713	0.26713	0.26713	0.272445	0.27323	0.272445	0.274462	0.274462	0.274462	0.274462	0.274462	0.274462	0.27323	0.274462	0.104532	0.109464	0.113025	0.109464	0.105727	0.108931	0.113584	0.118384	0.199689	0.213669	0.221824	0.215045	0.215045	0.00568311	0.00568311	0.00568311	0.00568311	0.00568311	0.00568311	0.00568311	0.00568311	0.00568311
A.pittii_M22-3138	0.0517994	0.0552196	0.059271	0.247399	0.299777	0.226545	0.236192	0.254741	0.254741	0.26713	0.26713	0.26713	0.26713	0.26713	0.26713	0.26713	0.272445	0.27323	0.272445	0.285265	0.285265	0.285265	0.285265	0.285265	0.274462	0.27323	0.274462	0.111924	0.116999	0.120583	0.116999	0.113222	0.116422	0.121187	0.12611	0.190618	0.204237	0.21215	0.205535	0.205535	0.0114236	0.0114236	0.0114236	0.0114236	0.0114236	0.0114236	0.0114236	0.0114236	0.0114236
A.pittii_M22-3351	0.0520135	0.0554502	0.0595239	0.235575	0.275541	0.215408	0.22463	0.242678	0.242678	0.254741	0.254741	0.254741	0.254741	0.254741	0.254741	0.254741	0.259958	0.260684	0.259958	0.261838	0.261838	0.261838	0.261838	0.261838	0.261838	0.260684	0.261838	0.105036	0.110004	0.113584	0.110004	0.106245	0.109464	0.114149	0.118984	0.189475	0.202959	0.210785	0.204237	0.204237	0.0114661	0.0114661	0.0114661	0.0114661	0.0114661	0.0114661	0.0114661	0.0114661	0.0114661
A.pittii_M22-3514	0.0517994	0.0552196	0.059271	0.247399	0.288653	0.236375	0.246339	0.254741	0.254741	0.26713	0.26713	0.26713	0.26713	0.26713	0.26713	0.26713	0.272445	0.27323	0.272445	0.274462	0.274462	0.274462	0.274462	0.274462	0.274462	0.27323	0.274462	0.111924	0.116999	0.120583	0.116999	0.113222	0.116422	0.121187	0.12611	0.208851	0.213669	0.231596	0.224651	0.224651	0.0114236	0.0114236	0.0114236	0.0114236	0.0114236	0.0114236	0.0114236	0.0114236	0.0114236
A.pittii_M22-3977	0.0486239	0.0520135	0.0559983	0.242286	0.283126	0.231448	0.241253	0.249548	0.249548	0.261838	0.261838	0.261838	0.261838	0.261838	0.261838	0.261838	0.26713	0.267892	0.26713	0.269094	0.269094	0.269094	0.269094	0.269094	0.269094	0.267892	0.269094	0.108218	0.113222	0.116794	0.113222	0.109464	0.112666	0.117375	0.122237	0.204259	0.21842	0.226698	0.219836	0.219836	0.00854618	0.00854618	0.00854618	0.00854618	0.00854618	0.00854618	0.00854618	0.00854618	0.00854618
A.pittii_M22-3996	0.0486239	0.0520135	0.0559983	0.252537	0.294203	0.231448	0.241253	0.259958	0.259958	0.272445	0.272445	0.272445	0.272445	0.272445	0.272445	0.272445	0.277783	0.278591	0.277783	0.279852	0.279852	0.279852	0.279852	0.279852	0.279852	0.278591	0.279852	0.108218	0.113222	0.116794	0.113222	0.109464	0.112666	0.117375	0.122237	0.195142	0.208941	0.216974	0.210277	0.210277	0.00854618	0.00854618	0.00854618	0.00854618	0.00854618	0.00854618	0.00854618	0.00854618	0.00854618
A.pittii_M22-4317	0.0486239	0.0520135	0.0559983	0.242286	0.283126	0.231448	0.241253	0.249548	0.249548	0.261838	0.261838	0.261838	0.261838	0.261838	0.261838	0.261838	0.26713	0.267892	0.26713	0.269094	0.269094	0.269094	0.269094	0.269094	0.269094	0.267892	0.269094	0.108218	0.113222	0.116794	0.113222	0.109464	0.112666	0.117375	0.122237	0.204259	0.21842	0.226698	0.219836	0.219836	0.00854618	0.00854618	0.00854618	0.00854618	0.00854618	0.00854618	0.00854618	0.00854618	0.00854618
A.pittii_M22-4491	0.0486239	0.0520135	0.0559983	0.252537	0.294203	0.231448	0.241253	0.259958	0.259958	0.272445	0.272445	0.272445	0.272445	0.272445	0.272445	0.272445	0.277783	0.278591	0.277783	0.279852	0.279852	0.279852	0.279852	0.279852	0.279852	0.278591	0.279852	0.108218	0.113222	0.116794	0.113222	0.109464	0.112666	0.117375	0.122237	0.195142	0.208941	0.216974	0.210277	0.210277	0.00854618	0.00854618	0.00854618	0.00854618	0.00854618	0.00854618	0.00854618	0.00854618	0.00854618
A.pittii_M22-480	0.0486239	0.0520135	0.0559983	0.252537	0.294203	0.231448	0.241253	0.259958	0.259958	0.272445	0.272445	0.272445	0.272445	0.272445	0.272445	0.272445	0.277783	0.278591	0.277783	0.279852	0.279852	0.279852	0.279852	0.279852	0.279852	0.278591	0.279852	0.108218	0.113222	0.116794	0.113222	0.109464	0.112666	0.117375	0.122237	0.195142	0.208941	0.216974	0.210277	0.210277	0.00854618	0.00854618	0.00854618	0.00854618	0.00854618	0.00854618	0.00854618	0.00854618	0.00854618
A.pittii_M22-481	0.0486239	0.0520135	0.0559983	0.252537	0.294203	0.231448	0.241253	0.259958	0.259958	0.272445	0.272445	0.272445	0.272445	0.272445	0.272445	0.272445	0.277783	0.278591	0.277783	0.279852	0.279852	0.279852	0.279852	0.279852	0.279852	0.278591	0.279852	0.108218	0.113222	0.116794	0.113222	0.109464	0.112666	0.117375	0.122237	0.195142	0.208941	0.216974	0.210277	0.210277	0.00854618	0.00854618	0.00854618	0.00854618	0.00854618	0.00854618	0.00854618	0.00854618	0.00854618
A.pittii_M22-515	0.0486239	0.0520135	0.0559983	0.252537	0.294203	0.231448	0.241253	0.259958	0.259958	0.272445	0.272445	0.272445	0.272445	0.272445	0.272445	0.272445	0.277783	0.278591	0.277783	0.279852	0.279852	0.279852	0.279852	0.279852	0.279852	0.278591	0.279852	0.108218	0.113222	0.116794	0.113222	0.109464	0.112666	0.117375	0.122237	0.195142	0.208941	0.216974	0.210277	0.210277	0.00854618	0.00854618	0.00854618	0.00854618	0.00854618	0.00854618	0.00854618	0.00854618	0.00854618
A.pittii_M22-539	0.0486239	0.0520135	0.0559983	0.252537	0.294203	0.231448	0.241253	0.259958	0.259958	0.272445	0.272445	0.272445	0.272445	0.272445	0.272445	0.272445	0.277783	0.278591	0.277783	0.279852	0.279852	0.279852	0.279852	0.279852	0.279852	0.278591	0.279852	0.108218	0.113222	0.116794	0.113222	0.109464	0.112666	0.117375	0.122237	0.195142	0.208941	0.216974	0.210277	0.210277	0.00854618	0.00854618	0.00854618	0.00854618	0.00854618	0.00854618	0.00854618	0.00854618	0.00854618
A.pittii_M22-540	0.0486239	0.0520135	0.0559983	0.252537	0.294203	0.231448	0.241253	0.259958	0.259958	0.272445	0.272445	0.272445	0.272445	0.272445	0.272445	0.272445	0.277783	0.278591	0.277783	0.279852	0.279852	0.279852	0.279852	0.279852	0.279852	0.278591	0.279852	0.108218	0.113222	0.116794	0.113222	0.109464	0.112666	0.117375	0.122237	0.195142	0.208941	0.216974	0.210277	0.210277	0.00854618	0.00854618	0.00854618	0.00854618	0.00854618	0.00854618	0.00854618	0.00854618	0.00854618
A.pittii_ref_CIP70-29	0.0486239	0.0520135	0.0559983	0.252537	0.294203	0.231448	0.241253	0.259958	0.259958	0.272445	0.272445	0.272445	0.272445	0.272445	0.272445	0.272445	0.277783	0.278591	0.277783	0.279852	0.279852	0.279852	0.279852	0.279852	0.279852	0.278591	0.279852	0.108218	0.113222	0.116794	0.113222	0.109464	0.112666	0.117375	0.122237	0.195142	0.208941	0.216974	0.210277	0.210277	0.00854618	0.00854618	0.00854618	0.00854618	0.00854618	0.00854618	0.00854618	0.00854618	0.00854618
A.pittii_TG6411	0.0517994	0.0552196	0.059271	0.257699	0.288653	0.236375	0.246339	0.265199	0.265199	0.277783	0.277783	0.277783	0.277783	0.277783	0.277783	0.277783	0.283143	0.283975	0.283143	0.285265	0.285265	0.285265	0.285265	0.285265	0.285265	0.283975	0.285265	0.111924	0.116999	0.120583	0.116999	0.113222	0.116422	0.121187	0.12611	0.199689	0.213669	0.221824	0.215045	0.215045	0.00568311	0.00568311	0.00568311	0.00568311	0.00568311	0.00568311	0.00568311	0.00568311	0.00568311
A.radioresistens_M18-2080	0.360918	0.370202	0.344687	0.37089	0.35609	0.319557	0.324883	0.339353	0.339353	0.355296	0.355296	0.355296	0.355296	0.355296	0.355296	0.355296	0.361765	0.328931	0.361765	0.378313	0.378313	0.378313	0.378313	0.378313	0.365151	0.328931	0.365151	0.359653	0.35467	0.359653	0.35467	0.361003	0.370739	0.389396	0.396417	0.305375	0.264036	0.245683	0.258823	0.258823	0.365689	0.365689	0.365689	0.365689	0.365689	0.365689	0.365689	0.365689	0.365689
A.radioresistens_M19-2694	0.360918	0.370202	0.344687	0.37089	0.35609	0.319557	0.324883	0.339353	0.339353	0.355296	0.355296	0.355296	0.355296	0.355296	0.355296	0.355296	0.361765	0.328931	0.361765	0.378313	0.378313	0.378313	0.378313	0.378313	0.365151	0.328931	0.365151	0.359653	0.35467	0.359653	0.35467	0.361003	0.370739	0.389396	0.396417	0.305375	0.264036	0.245683	0.258823	0.258823	0.365689	0.365689	0.365689	0.365689	0.365689	0.365689	0.365689	0.365689	0.365689
A.radioresistens_NIPH2130	0.387407	0.397295	0.370202	0.375725	0.367463	0.31801	0.323275	0.340604	0.340604	0.356656	0.356656	0.356656	0.356656	0.356656	0.356656	0.356656	0.363165	0.330104	0.363165	0.379832	0.379832	0.379832	0.379832	0.379832	0.366587	0.330104	0.366587	0.377187	0.362369	0.377187	0.362369	0.36876	0.378666	0.387272	0.41588	0.300726	0.270035	0.251451	0.264776	0.264776	0.393363	0.393363	0.393363	0.393363	0.393363	0.393363	0.393363	0.393363	0.393363
A.radioresistens_ref_CIP103788	0.360918	0.370202	0.344687	0.37089	0.35609	0.319557	0.324883	0.339353	0.339353	0.355296	0.355296	0.355296	0.355296	0.355296	0.355296	0.355296	0.361765	0.328931	0.361765	0.378313	0.378313	0.378313	0.378313	0.378313	0.365151	0.328931	0.365151	0.359653	0.35467	0.359653	0.35467	0.361003	0.370739	0.389396	0.396417	0.305375	0.264036	0.245683	0.258823	0.258823	0.365689	0.365689	0.365689	0.365689	0.365689	0.365689	0.365689	0.365689	0.365689
A.radioresistens_TG02010	0.360918	0.370202	0.344687	0.37089	0.35609	0.319557	0.324883	0.339353	0.339353	0.355296	0.355296	0.355296	0.355296	0.355296	0.355296	0.355296	0.361765	0.328931	0.361765	0.378313	0.378313	0.378313	0.378313	0.378313	0.365151	0.328931	0.365151	0.359653	0.35467	0.359653	0.35467	0.361003	0.370739	0.389396	0.396417	0.305375	0.264036	0.245683	0.258823	0.258823	0.365689	0.365689	0.365689	0.365689	0.365689	0.365689	0.365689	0.365689	0.365689
A.schindleri_NIPH900	0.224176	0.218101	0.212639	0.253827	0.281054	0.184723	0.19603	0.21842	0.21842	0.213669	0.213669	0.213669	0.213669	0.213669	0.213669	0.213669	0.208941	0.217891	0.208941	0.219836	0.219836	0.219836	0.219836	0.219836	0.219836	0.217891	0.219836	0.244769	0.250368	0.248116	0.250368	0.255353	0.252083	0.280631	0.268517	0.176041	0.172382	0.168456	0.173372	0.173372	0.242142	0.242142	0.242142	0.242142	0.242142	0.242142	0.242142	0.242142	0.242142
A.schindleri_ref_NIPH1034	0.216797	0.222677	0.211818	0.208921	0.259846	0.185739	0.196839	0.199689	0.199689	0.200919	0.200919	0.200919	0.200919	0.200919	0.200919	0.200919	0.196336	0.190192	0.196336	0.206811	0.206811	0.206811	0.206811	0.206811	0.206811	0.190192	0.206811	0.245021	0.240703	0.258498	0.240703	0.245658	0.252357	0.280994	0.268847	0.165149	0.161648	0.157906	0.162523	0.162523	0.22459	0.22459	0.22459	0.22459	0.22459	0.22459	0.22459	0.22459	0.22459
A.schindleri_TG19614	0.216797	0.222677	0.211818	0.208921	0.259846	0.185739	0.196839	0.199689	0.199689	0.200919	0.200919	0.200919	0.200919	0.200919	0.200919	0.200919	0.196336	0.190192	0.196336	0.206811	0.206811	0.206811	0.206811	0.206811	0.206811	0.190192	0.206811	0.245021	0.240703	0.258498	0.240703	0.245658	0.252357	0.280994	0.268847	0.165149	0.161648	0.157906	0.162523	0.162523	0.22459	0.22459	0.22459	0.22459	0.22459	0.22459	0.22459	0.22459	0.22459
A.seifertii_M16-1616	0.0486195	0.0520083	0.0555235	0.209609	0.29118	0.196928	0.193531	0.251853	0.251853	0.253634	0.253634	0.253634	0.253634	0.253634	0.253634	0.253634	0.258823	0.259541	0.258823	0.260684	0.260684	0.260684	0.260684	0.260684	0.260684	0.259541	0.260684	0.137596	0.141808	0.147053	0.141808	0.145783	0.142554	0.14784	0.153332	0.164191	0.187242	0.194594	0.188382	0.182731	0.0874905	0.0874905	0.0874905	0.0874905	0.0874905	0.0874905	0.0874905	0.0874905	0.0874905
A.seifertii_M17-1117	0.0452766	0.0486195	0.0520818	0.209609	0.29118	0.208777	0.193531	0.251853	0.251853	0.253634	0.253634	0.253634	0.253634	0.253634	0.253634	0.253634	0.258823	0.259541	0.258823	0.260684	0.260684	0.260684	0.260684	0.260684	0.260684	0.259541	0.260684	0.137596	0.141808	0.147053	0.141808	0.145783	0.142554	0.14784	0.153332	0.174746	0.187242	0.194594	0.188382	0.182731	0.0836407	0.0836407	0.0836407	0.0836407	0.0836407	0.0836407	0.0836407	0.0836407	0.0836407
A.seifertii_M17-1256	0.0484214	0.0517943	0.0552922	0.214363	0.296916	0.213508	0.19815	0.246736	0.246736	0.258823	0.258823	0.258823	0.258823	0.258823	0.258823	0.258823	0.264036	0.264776	0.264036	0.265947	0.265947	0.265947	0.265947	0.265947	0.265947	0.264776	0.265947	0.133671	0.137853	0.143036	0.137853	0.141808	0.138573	0.143797	0.149219	0.17912	0.191777	0.199241	0.192953	0.187242	0.080203	0.080203	0.080203	0.080203	0.080203	0.080203	0.080203	0.080203	0.080203
A.seifertii_M17-336	0.0452766	0.0486195	0.0520818	0.209609	0.29118	0.208777	0.193531	0.251853	0.251853	0.253634	0.253634	0.253634	0.253634	0.253634	0.253634	0.253634	0.258823	0.259541	0.258823	0.260684	0.260684	0.260684	0.260684	0.260684	0.260684	0.259541	0.260684	0.137596	0.141808	0.147053	0.141808	0.145783	0.142554	0.14784	0.153332	0.174746	0.187242	0.194594	0.188382	0.182731	0.0836407	0.0836407	0.0836407	0.0836407	0.0836407	0.0836407	0.0836407	0.0836407	0.0836407
A.seifertii_M19-4099	0.0452766	0.0486195	0.0520818	0.209609	0.29118	0.208777	0.193531	0.251853	0.251853	0.253634	0.253634	0.253634	0.253634	0.253634	0.253634	0.253634	0.258823	0.259541	0.258823	0.260684	0.260684	0.260684	0.260684	0.260684	0.260684	0.259541	0.260684	0.137596	0.141808	0.147053	0.141808	0.145783	0.142554	0.14784	0.153332	0.164191	0.176147	0.183137	0.177188	0.171752	0.0836407	0.0836407	0.0836407	0.0836407	0.0836407	0.0836407	0.0836407	0.0836407	0.0836407
A.seifertii_M20-2604	0.0419785	0.0452766	0.0486874	0.203591	0.283241	0.202793	0.187789	0.245032	0.245032	0.246736	0.246736	0.246736	0.246736	0.246736	0.246736	0.246736	0.251853	0.252537	0.251853	0.253634	0.253634	0.253634	0.253634	0.253634	0.253634	0.252537	0.253634	0.132986	0.13714	0.142284	0.13714	0.141071	0.137853	0.143036	0.148415	0.16942	0.181641	0.188809	0.182731	0.177188	0.0798473	0.0798473	0.0798473	0.0798473	0.0798473	0.0798473	0.0798473	0.0798473	0.0798473
A.seifertii_M21-4364	0.0452766	0.0486195	0.0520818	0.209609	0.29118	0.208777	0.193531	0.251853	0.251853	0.253634	0.253634	0.253634	0.253634	0.253634	0.253634	0.253634	0.258823	0.259541	0.258823	0.260684	0.260684	0.260684	0.260684	0.260684	0.260684	0.259541	0.260684	0.137596	0.141808	0.147053	0.141808	0.145783	0.142554	0.14784	0.153332	0.164191	0.176147	0.183137	0.177188	0.171752	0.0836407	0.0836407	0.0836407	0.0836407	0.0836407	0.0836407	0.0836407	0.0836407	0.0836407
A.seifertii_M22-2794	0.0419785	0.0452766	0.0486874	0.203591	0.283241	0.202793	0.187789	0.245032	0.245032	0.246736	0.246736	0.246736	0.246736	0.246736	0.246736	0.246736	0.251853	0.252537	0.251853	0.253634	0.253634	0.253634	0.253634	0.253634	0.253634	0.252537	0.253634	0.132986	0.13714	0.142284	0.13714	0.141071	0.137853	0.143036	0.148415	0.16942	0.181641	0.188809	0.182731	0.177188	0.0798473	0.0798473	0.0798473	0.0798473	0.0798473	0.0798473	0.0798473	0.0798473	0.0798473
A.seifertii_ref_NIPH973	0.0452766	0.0486195	0.0520818	0.209609	0.29118	0.208777	0.193531	0.251853	0.251853	0.253634	0.253634	0.253634	0.253634	0.253634	0.253634	0.253634	0.258823	0.259541	0.258823	0.260684	0.260684	0.260684	0.260684	0.260684	0.260684	0.259541	0.260684	0.137596	0.141808	0.147053	0.141808	0.145783	0.142554	0.14784	0.153332	0.164191	0.176147	0.183137	0.177188	0.171752	0.0836407	0.0836407	0.0836407	0.0836407	0.0836407	0.0836407	0.0836407	0.0836407	0.0836407
A.septicus_ref_AK001	0.277343	0.284814	0.28566	0.291697	0.275316	0.24904	0.24904	0.281875	0.281875	0.287227	0.287227	0.287227	0.287227	0.287227	0.287227	0.287227	0.2926	0.295695	0.2926	0.294807	0.294807	0.294807	0.294807	0.294807	0.294807	0.295695	0.294807	0.29226	0.296973	0.29226	0.302611	0.291359	0.289116	0.314277	0.31099	0.24838	0.224096	0.209988	0.228917	0.228917	0.303573	0.303573	0.303573	0.303573	0.303573	0.303573	0.303573	0.303573	0.303573
A.soli_CIP110264	0.291952	0.299777	0.325459	0.309742	0.168014	0.273836	0.277785	0.262907	0.262907	0.275947	0.275947	0.275947	0.275947	0.275947	0.275947	0.275947	0.281516	0.265595	0.281516	0.295046	0.295046	0.295046	0.295046	0.295046	0.283709	0.265595	0.283709	0.33914	0.349625	0.356788	0.355459	0.355459	0.335259	0.368791	0.359864	0.257288	0.28308	0.274882	0.277707	0.270372	0.319607	0.319607	0.319607	0.319607	0.319607	0.319607	0.319607	0.319607	0.319607
A.soli_M17-1264	0.291952	0.299777	0.325459	0.309742	0.168014	0.273836	0.277785	0.262907	0.262907	0.275947	0.275947	0.275947	0.275947	0.275947	0.275947	0.275947	0.281516	0.265595	0.281516	0.295046	0.295046	0.295046	0.295046	0.295046	0.283709	0.265595	0.283709	0.33914	0.349625	0.356788	0.355459	0.355459	0.335259	0.368791	0.359864	0.257288	0.28308	0.274882	0.277707	0.270372	0.319607	0.319607	0.319607	0.319607	0.319607	0.319607	0.319607	0.319607	0.319607
A.soli_M19-1108	0.286457	0.294203	0.319607	0.304049	0.168014	0.26359	0.267346	0.257476	0.257476	0.270404	0.270404	0.270404	0.270404	0.270404	0.270404	0.270404	0.275947	0.260214	0.275947	0.289365	0.289365	0.289365	0.289365	0.289365	0.278081	0.260214	0.278081	0.333322	0.343806	0.350808	0.349625	0.349625	0.329533	0.362783	0.353817	0.247001	0.272356	0.264354	0.26703	0.259846	0.313777	0.313777	0.313777	0.313777	0.313777	0.313777	0.313777	0.313777	0.313777
A.soli_M19-1137	0.286457	0.294203	0.319607	0.304049	0.168014	0.26359	0.267346	0.257476	0.257476	0.270404	0.270404	0.270404	0.270404	0.270404	0.270404	0.270404	0.275947	0.260214	0.275947	0.289365	0.289365	0.289365	0.289365	0.289365	0.278081	0.260214	0.278081	0.333322	0.343806	0.350808	0.349625	0.349625	0.329533	0.362783	0.353817	0.247001	0.272356	0.264354	0.26703	0.259846	0.313777	0.313777	0.313777	0.313777	0.313777	0.313777	0.313777	0.313777	0.313777
A.soli_M19-1142	0.286457	0.294203	0.319607	0.304049	0.168014	0.26359	0.267346	0.257476	0.257476	0.270404	0.270404	0.270404	0.270404	0.270404	0.270404	0.270404	0.275947	0.260214	0.275947	0.289365	0.289365	0.289365	0.289365	0.289365	0.278081	0.260214	0.278081	0.333322	0.343806	0.350808	0.349625	0.349625	0.329533	0.362783	0.353817	0.247001	0.272356	0.264354	0.26703	0.259846	0.313777	0.313777	0.313777	0.313777	0.313777	0.313777	0.313777	0.313777	0.313777
A.soli_M19-2153	0.286457	0.294203	0.319607	0.304049	0.168014	0.26359	0.267346	0.257476	0.257476	0.270404	0.270404	0.270404	0.270404	0.270404	0.270404	0.270404	0.275947	0.260214	0.275947	0.289365	0.289365	0.289365	0.289365	0.289365	0.278081	0.260214	0.278081	0.333322	0.343806	0.350808	0.349625	0.349625	0.329533	0.362783	0.353817	0.247001	0.272356	0.264354	0.26703	0.259846	0.313777	0.313777	0.313777	0.313777	0.313777	0.313777	0.313777	0.313777	0.313777
A.soli_M19-2154	0.286457	0.294203	0.319607	0.304049	0.168014	0.26359	0.267346	0.257476	0.257476	0.270404	0.270404	0.270404	0.270404	0.270404	0.270404	0.270404	0.275947	0.260214	0.275947	0.289365	0.289365	0.289365	0.289365	0.289365	0.278081	0.260214	0.278081	0.333322	0.343806	0.350808	0.349625	0.349625	0.329533	0.362783	0.353817	0.247001	0.272356	0.264354	0.26703	0.259846	0.313777	0.313777	0.313777	0.313777	0.313777	0.313777	0.313777	0.313777	0.313777
A.soli_M19-2156	0.286457	0.294203	0.319607	0.304049	0.168014	0.26359	0.267346	0.257476	0.257476	0.270404	0.270404	0.270404	0.270404	0.270404	0.270404	0.270404	0.275947	0.260214	0.275947	0.289365	0.289365	0.289365	0.289365	0.289365	0.278081	0.260214	0.278081	0.333322	0.343806	0.350808	0.349625	0.349625	0.329533	0.362783	0.353817	0.247001	0.272356	0.264354	0.26703	0.259846	0.313777	0.313777	0.313777	0.313777	0.313777	0.313777	0.313777	0.313777	0.313777
A.soli_M19-2173	0.286457	0.294203	0.319607	0.304049	0.168014	0.26359	0.267346	0.257476	0.257476	0.270404	0.270404	0.270404	0.270404	0.270404	0.270404	0.270404	0.275947	0.260214	0.275947	0.289365	0.289365	0.289365	0.289365	0.289365	0.278081	0.260214	0.278081	0.333322	0.343806	0.350808	0.349625	0.349625	0.329533	0.362783	0.353817	0.247001	0.272356	0.264354	0.26703	0.259846	0.313777	0.313777	0.313777	0.313777	0.313777	0.313777	0.313777	0.313777	0.313777
A.soli_M20-3408	0.291952	0.299777	0.325459	0.309742	0.172284	0.268703	0.272555	0.262907	0.262907	0.275947	0.275947	0.275947	0.275947	0.275947	0.275947	0.275947	0.281516	0.265595	0.281516	0.295046	0.295046	0.295046	0.295046	0.295046	0.283709	0.265595	0.283709	0.33914	0.349625	0.356788	0.355459	0.355459	0.335259	0.368791	0.359864	0.252132	0.277707	0.269606	0.272356	0.265097	0.319607	0.319607	0.319607	0.319607	0.319607	0.319607	0.319607	0.319607	0.319607
A.soli_NIPH2899	0.286457	0.294203	0.319607	0.304049	0.172284	0.268703	0.272555	0.257476	0.257476	0.270404	0.270404	0.270404	0.270404	0.270404	0.270404	0.270404	0.275947	0.260214	0.275947	0.289365	0.289365	0.289365	0.289365	0.289365	0.278081	0.260214	0.278081	0.333322	0.343806	0.350808	0.349625	0.349625	0.329533	0.362783	0.353817	0.252132	0.277707	0.269606	0.272356	0.265097	0.325459	0.325459	0.325459	0.325459	0.325459	0.325459	0.325459	0.325459	0.325459
A.soli_ref_B1	0.291952	0.299777	0.325459	0.309742	0.168014	0.273836	0.277785	0.262907	0.262907	0.275947	0.275947	0.275947	0.275947	0.275947	0.275947	0.275947	0.281516	0.265595	0.281516	0.295046	0.295046	0.295046	0.295046	0.295046	0.283709	0.265595	0.283709	0.33914	0.349625	0.356788	0.355459	0.355459	0.335259	0.368791	0.359864	0.257288	0.28308	0.274882	0.277707	0.270372	0.319607	0.319607	0.319607	0.319607	0.319607	0.319607	0.319607	0.319607	0.319607
A.towneri_ref_CIP107472	0.301619	0.309522	0.287624	0.242336	0.390844	0.207298	0.195584	0.304049	0.304049	0.301664	0.301664	0.301664	0.301664	0.301664	0.301664	0.301664	0.296054	0.324882	0.296054	0.309742	0.309742	0.309742	0.309742	0.309742	0.309742	0.324882	0.309742	0.32067	0.307475	0.312257	0.307475	0.301698	0.321743	0.318054	0.31481	0.233396	0.240919	0.249714	0.236098	0.229806	0.315455	0.315455	0.315455	0.315455	0.315455	0.315455	0.315455	0.315455	0.315455
A.ursingii_ANC3649	0.277343	0.284814	0.28566	0.291697	0.275316	0.24904	0.24904	0.281875	0.281875	0.287227	0.287227	0.287227	0.287227	0.287227	0.287227	0.287227	0.2926	0.295695	0.2926	0.294807	0.294807	0.294807	0.294807	0.294807	0.294807	0.295695	0.294807	0.29226	0.296973	0.29226	0.302611	0.291359	0.289116	0.314277	0.31099	0.24838	0.224096	0.209988	0.228917	0.228917	0.303573	0.303573	0.303573	0.303573	0.303573	0.303573	0.303573	0.303573	0.303573
A.ursingii_M16-2975	0.271576	0.278961	0.27978	0.275234	0.264311	0.211148	0.211148	0.276106	0.276106	0.281432	0.281432	0.281432	0.281432	0.281432	0.281432	0.281432	0.28678	0.278577	0.28678	0.299791	0.299791	0.299791	0.299791	0.299791	0.288927	0.278577	0.288927	0.258709	0.263197	0.273143	0.268422	0.257996	0.256178	0.278517	0.275179	0.23028	0.202486	0.189348	0.207136	0.207136	0.297449	0.297449	0.297449	0.297449	0.297449	0.297449	0.297449	0.297449	0.297449
A.ursingii_M18-2029	0.271576	0.278961	0.27978	0.275234	0.264311	0.211148	0.211148	0.276106	0.276106	0.281432	0.281432	0.281432	0.281432	0.281432	0.281432	0.281432	0.28678	0.278577	0.28678	0.299791	0.299791	0.299791	0.299791	0.299791	0.288927	0.278577	0.288927	0.258709	0.263197	0.273143	0.268422	0.257996	0.256178	0.278517	0.275179	0.23028	0.202486	0.189348	0.207136	0.207136	0.297449	0.297449	0.297449	0.297449	0.297449	0.297449	0.297449	0.297449	0.297449
A.ursingii_M18-3637	0.271576	0.278961	0.27978	0.275234	0.264311	0.211148	0.211148	0.276106	0.276106	0.281432	0.281432	0.281432	0.281432	0.281432	0.281432	0.281432	0.28678	0.278577	0.28678	0.299791	0.299791	0.299791	0.299791	0.299791	0.288927	0.278577	0.288927	0.258709	0.263197	0.273143	0.268422	0.257996	0.256178	0.278517	0.275179	0.23028	0.202486	0.189348	0.207136	0.207136	0.297449	0.297449	0.297449	0.297449	0.297449	0.297449	0.297449	0.297449	0.297449
A.ursingii_M19-480	0.270802	0.278148	0.278961	0.274449	0.2741	0.219141	0.219141	0.275316	0.275316	0.280619	0.280619	0.280619	0.280619	0.280619	0.280619	0.280619	0.285943	0.277785	0.285943	0.298888	0.298888	0.298888	0.298888	0.298888	0.288074	0.277785	0.288074	0.268563	0.273143	0.283584	0.278517	0.267794	0.265846	0.289116	0.28577	0.229702	0.197405	0.184484	0.202016	0.202016	0.296527	0.296527	0.296527	0.296527	0.296527	0.296527	0.296527	0.296527	0.296527
A.ursingii_M20-2607	0.277343	0.284814	0.28566	0.291697	0.275316	0.24904	0.24904	0.281875	0.281875	0.287227	0.287227	0.287227	0.287227	0.287227	0.287227	0.287227	0.2926	0.295695	0.2926	0.294807	0.294807	0.294807	0.294807	0.294807	0.294807	0.295695	0.294807	0.29226	0.296973	0.29226	0.302611	0.291359	0.289116	0.314277	0.31099	0.24838	0.224096	0.209988	0.228917	0.228917	0.303573	0.303573	0.303573	0.303573	0.303573	0.303573	0.303573	0.303573	0.303573
A.ursingii_NIPH706	0.271576	0.278961	0.27978	0.275234	0.264311	0.211148	0.211148	0.276106	0.276106	0.281432	0.281432	0.281432	0.281432	0.281432	0.281432	0.281432	0.28678	0.278577	0.28678	0.299791	0.299791	0.299791	0.299791	0.299791	0.288927	0.278577	0.288927	0.258709	0.263197	0.273143	0.268422	0.257996	0.256178	0.278517	0.275179	0.23028	0.202486	0.189348	0.207136	0.207136	0.297449	0.297449	0.297449	0.297449	0.297449	0.297449	0.297449	0.297449	0.297449
A.ursingii_ref_LUH3792	0.263616	0.270802	0.271576	0.267249	0.272129	0.217734	0.217734	0.268093	0.268093	0.273324	0.273324	0.273324	0.273324	0.273324	0.273324	0.273324	0.278577	0.270612	0.278577	0.291287	0.291287	0.291287	0.291287	0.291287	0.280619	0.270612	0.280619	0.266601	0.271143	0.281439	0.276464	0.265846	0.263932	0.286915	0.283584	0.223392	0.200771	0.187811	0.205368	0.205368	0.288703	0.288703	0.288703	0.288703	0.288703	0.288703	0.288703	0.288703	0.288703
A.variabilis_ref_NIPH2171	0.228893	0.235148	0.223636	0.219141	0.258295	0.162937	0.173372	0.233377	0.233377	0.234963	0.234963	0.234963	0.234963	0.234963	0.234963	0.234963	0.239985	0.226337	0.239985	0.251853	0.251853	0.251853	0.251853	0.251853	0.241643	0.226337	0.241643	0.257288	0.245944	0.271576	0.245944	0.251049	0.257996	0.280179	0.282735	0.170091	0.146836	0.15116	0.155758	0.150868	0.230939	0.230939	0.230939	0.230939	0.230939	0.230939	0.230939	0.230939	0.230939
A.venetianus_ref_RAG-1	0.148704	0.153636	0.144351	0.180999	0.256035	0.0862708	0.0943458	0.170037	0.170037	0.171022	0.171022	0.171022	0.171022	0.171022	0.171022	0.171022	0.175391	0.175768	0.175391	0.185296	0.185296	0.185296	0.185296	0.185296	0.176421	0.175768	0.176421	0.173134	0.157811	0.184248	0.162102	0.162102	0.171752	0.188809	0.192039	0.0424965	0.0426109	0.0462214	0.0427854	0.0427854	0.168363	0.168363	0.168363	0.168363	0.168363	0.168363	0.168363	0.168363	0.168363
A.venetianus_VE-C3	0.158655	0.163766	0.154173	0.191951	0.256035	0.0943458	0.102683	0.180847	0.180847	0.181925	0.181925	0.181925	0.181925	0.181925	0.181925	0.181925	0.186408	0.186824	0.186408	0.196644	0.196644	0.196644	0.196644	0.196644	0.187536	0.186824	0.187536	0.184248	0.168357	0.195811	0.17276	0.17276	0.182731	0.200496	0.204045	0.0492332	0.0493683	0.0531181	0.0495746	0.0495746	0.168363	0.168363	0.168363	0.168363	0.168363	0.168363	0.168363	0.168363	0.168363
[truncated: 250 more columns]

## Sheet: Caption
Table. Estimates of Evolutionary Divergence between Sequences
The number of base substitutions per site from between sequences are shown. Analyses were conducted using the Maximum Composite Likelihood model [1]. This analysis involved 299 nucleotide sequences. Codon positions included were 1st+2nd+3rd+Noncoding. All ambiguous positions were removed for each sequence pair (pairwise deletion option). There were a total of 355 positions in the final dataset. E…
1. Tamura K.; Nei M.; Kumar S. Prospects for inferring very large phylogenies by using the neighbor-joining method. Proc Natl Acad Sci U S A. 2004, 101, 11030–11035. https://doi.org/10.1073/pnas.0404206101.
2. Tamura, K.; Stecher, G.; Kumar, S. MEGA11: Molecular Evolutionary Genetics Analysis Version 11. Mol. Biol. Evol. 2021, 38, 3022–3027. https://doi.org/10.1093/MOLBEV/MSAB120.
Disclaimer: Although utmost care has been taken to ensure the correctness of the caption, the caption text is provided "as is" without any warranty of any kind. Authors advise the user to carefully check the caption prior to its use for any purpose and report any errors or problems to the authors immediately (www.megasoftware.net). In no event shall the authors and their employers be liable for a…
